# Supplementary material for: Phenazinium methyl sulfate
Source: Acta Crystallogr Sect E Struct Rep Online. 2012 Jun 13;68(Pt 7):o2101. doi: 10.1107/S1600536812026025 (PMC3393914; doi:10.1107/S1600536812026025)
Supplement: Supplementary file 1 [file e-68-o2101-sup1.cif]

##############################################################################
#                                                                            #
# This CIF contains the data in a paper accepted for publication in          #
# Acta Crystallographica Section E. It conforms to the requirements of       #
# Notes for Authors for Acta Crystallographica Section E, and has been       #
# peer reviewed under the auspices of the IUCr Commission on Journals.       #
#                                                                            #
# Full details of the Crystallographic Information File format               #
# are given in the paper "The Crystallographic Information File (CIF):       #
# a New Standard Archive File for Crystallography" by S. R. Hall, F. H.      #
# Allen and I. D. Brown [Acta Cryst. (1991), A47, 655-685].                  #
#                                                                            #
# The current version of the core CIF dictionary is obtainable from          #
# ftp://ftp.iucr.org/pub/cif_core.dic.                                       #
#                                                                            #
# Software is freely available for graphical display of the structure(s)     #
# in this CIF. For information consult the CIF software page                 #
# http://www.iucr.org/resources/cif/software.                                #
#                                                                            #
# This file may be used for bona fide research purposes within the           #
# scientific community so long as proper attribution is given to the journal # 
# article from which it was obtained.                                        #
#                                                                            #
##############################################################################
data_global
_audit_creation_method     'form.cif (version 2.0)'
_journal_data_validation_number     ?
_journal_date_recd_electronic     2012-05-23
_journal_date_accepted     2012-06-08
_journal_name_full     'Acta Crystallographica, Section E'
_journal_year     2012
_journal_volume     68
_journal_issue      7
_journal_page_first     o2101
_journal_page_last     o2101
_journal_paper_category     QO
_journal_paper_doi     10.1107/S1600536812026025
_journal_coeditor_code     WM2637
_publ_contact_author_name     'HongYu, Chen'
_publ_contact_author_address
;
School of Chemistry and Chemical Engineering,
TaiShan Medical University
Tai'an 271016
People's Republic of China
;
_publ_contact_author_email     'Binboll@126.com'
_publ_contact_author_fax     '86 0538 6239741'
_publ_contact_author_phone     '86 0538 6236121'
_publ_section_title
;
Phenazinium methyl sulfate
;
_publ_section_title_footnote     .
loop_
    _publ_author_name
    _publ_author_footnote
    _publ_author_address
    'Zhang, Nai-Qiang' ?
;
School of Basic Medical Sciences,
TaiShan Medical University
Tai'an 271016
People's Republic of China
;
    'Li, Ping' ?
;
Faculty of Chemistry and Chemical Engineering,
TaiShan Medical University
Tai'an 271016
People's Republic of China
;
    'Dong, Jian' ?
;
Faculty of Chemistry and Chemical Engineering,
TaiShan Medical University
Tai'an 271016
People's Republic of China
;
    'Chen, Hong-Yu' ?
;
Faculty of Chemistry and Chemical Engineering,
TaiShan Medical University
Tai'an 271016
People's Republic of China
;
_publ_section_synopsis     .
data_I
_audit_creation_method     SHELXL-97
_chemical_name_systematic
;
Phenazinium methyl sulfate
;
_chemical_name_common     ?
_chemical_formula_moiety     'C12 H9 N2, C H3 O4 S'
_chemical_formula_sum     'C13 H12 N2 O4 S'
_chemical_formula_iupac     'C12 H9 N2 +, C H3 O4 S -'
_chemical_formula_weight     292.31
_chemical_melting_point     ?
_symmetry_cell_setting     triclinic
_symmetry_space_group_name_H-M     'P -1'
_symmetry_space_group_name_Hall     '-P 1'
loop_
    _symmetry_equiv_pos_as_xyz
    'x, y, z'
    '-x, -y, -z'
_cell_length_a     5.818(5)
_cell_length_b     9.667(5)
_cell_length_c     11.460(5)
_cell_angle_alpha     95.241(5)
_cell_angle_beta     90.336(5)
_cell_angle_gamma     93.691(5)
_cell_volume     640.5(7)
_cell_formula_units_Z     2
_cell_measurement_reflns_used     4012
_cell_measurement_theta_min     0.42
_cell_measurement_theta_max     14.14
_cell_measurement_temperature     293(2)
_exptl_crystal_description     block
_exptl_crystal_colour     yellow
_exptl_crystal_size_max     0.18
_exptl_crystal_size_mid     0.15
_exptl_crystal_size_min     0.12
_exptl_crystal_density_diffrn     1.516
_exptl_crystal_density_meas     ?
_exptl_crystal_density_method     'not measured'
_exptl_crystal_F_000     304
_exptl_absorpt_coefficient_mu     0.268
_exptl_absorpt_correction_type     multi-scan
_exptl_absorpt_process_details     '(<i>SADABS</i>; Bruker, 2005)'
_exptl_absorpt_correction_T_min     0.9512
_exptl_absorpt_correction_T_max     0.9653
_exptl_special_details     ?
_diffrn_ambient_temperature     293(2)
_diffrn_radiation_type     MoK\a
_diffrn_radiation_wavelength     0.71069
_diffrn_radiation_source     'fine-focus sealed tube'
_diffrn_radiation_monochromator     graphite
_diffrn_measurement_device_type     'Bruker APEXII CCD'
_diffrn_measurement_method     '\f- and \w-'
_diffrn_detector_area_resol_mean     ?
_diffrn_reflns_number     3642
_diffrn_reflns_av_R_equivalents     0.1271
_diffrn_reflns_av_sigmaI/netI     0.0851
_diffrn_reflns_theta_min     2.12
_diffrn_reflns_theta_max     26.37
_diffrn_reflns_theta_full     26.37
_diffrn_measured_fraction_theta_max     0.981
_diffrn_measured_fraction_theta_full     0.981
_diffrn_reflns_limit_h_min     -7
_diffrn_reflns_limit_h_max     6
_diffrn_reflns_limit_k_min     -12
_diffrn_reflns_limit_k_max     11
_diffrn_reflns_limit_l_min     -14
_diffrn_reflns_limit_l_max     12
_diffrn_standards_number     0
_diffrn_standards_interval_count     .
_diffrn_standards_interval_time     .
_diffrn_standards_decay_%     ?
_refine_special_details
;
 Refinement of F^2^ against ALL reflections.  The weighted R-factor wR and
 goodness of fit S are based on F^2^, conventional R-factors R are based
 on F, with F set to zero for negative F^2^. The threshold expression of
 F^2^ > 2sigma(F^2^) is used only for calculating R-factors(gt) etc. and is
 not relevant to the choice of reflections for refinement.  R-factors based
 on F^2^ are statistically about twice as large as those based on F, and R-
 factors based on ALL data will be even larger.
;
_reflns_number_total     2572
_reflns_number_gt     2266
_reflns_threshold_expression     'I>2\s(I)'
_refine_ls_structure_factor_coef     Fsqd
_refine_ls_matrix_type     full
_refine_ls_R_factor_all     0.0705
_refine_ls_R_factor_gt     0.0658
_refine_ls_wR_factor_gt     0.1787
_refine_ls_wR_factor_ref     0.1853
_refine_ls_goodness_of_fit_ref     1.069
_refine_ls_restrained_S_all     1.069
_refine_ls_number_reflns     2572
_refine_ls_number_parameters     191
_refine_ls_number_restraints     0
_refine_ls_hydrogen_treatment     constr
_refine_ls_weighting_scheme     calc
_refine_ls_weighting_details
         'calc w=1/[\s^2^(Fo^2^)+(0.1118P)^2^+0.2488P] where P=(Fo^2^+2Fc^2^)/3'
_atom_sites_solution_hydrogens     geom
_atom_sites_solution_primary     direct
_atom_sites_solution_secondary     difmap
_refine_ls_shift/su_max     0.000
_refine_ls_shift/su_mean     0.000
_refine_diff_density_max     0.538
_refine_diff_density_min     -0.719
_refine_ls_extinction_method     none
_refine_ls_extinction_coef     ?
loop_
    _atom_type_symbol
    _atom_type_description
    _atom_type_scat_dispersion_real
    _atom_type_scat_dispersion_imag
    _atom_type_scat_source
    'C' 'C' 0.0033 0.0016
                         'International Tables Vol C Tables 4.2.6.8 and 6.1.1.4'
    'H' 'H' 0.0000 0.0000
                         'International Tables Vol C Tables 4.2.6.8 and 6.1.1.4'
    'N' 'N' 0.0061 0.0033
                         'International Tables Vol C Tables 4.2.6.8 and 6.1.1.4'
    'O' 'O' 0.0106 0.0060
                         'International Tables Vol C Tables 4.2.6.8 and 6.1.1.4'
    'S' 'S' 0.1246 0.1234
                         'International Tables Vol C Tables 4.2.6.8 and 6.1.1.4'
_computing_data_collection     'APEX2 (Bruker, 2005)'
_computing_cell_refinement     'SAINT (Bruker, 2005)'
_computing_data_reduction     'SAINT (Bruker, 2005)'
_computing_structure_solution     'SIR97 (Altomare et al., 1999)'
_computing_structure_refinement     'SHELXL97 (Sheldrick, 2008)'
_computing_molecular_graphics     'XP in SHELXTL (Sheldrick, 2008)'
_computing_publication_material     'publCIF (Westrip, 2010)'
loop_
    _atom_site_type_symbol
    _atom_site_label
    _atom_site_fract_x
    _atom_site_fract_y
    _atom_site_fract_z
    _atom_site_U_iso_or_equiv
    _atom_site_adp_type
    _atom_site_calc_flag
    _atom_site_refinement_flags
    _atom_site_occupancy
    _atom_site_symmetry_multiplicity
    _atom_site_disorder_assembly
    _atom_site_disorder_group
    N N1 0.3313(3) 0.1672(2) 0.84021(18) 0.0391(5) Uani d . 1 1 . .
    H H101 0.2116 0.2132 0.8318 0.047 Uiso calc R 1 1 . .
    N N2 0.7148(3) 0.0191(2) 0.86741(19) 0.0432(5) Uani d . 1 1 . .
    C C1 0.4340(4) 0.3195(3) 1.0121(2) 0.0447(6) Uani d . 1 1 . .
    H H100 0.3031 0.3686 1.0053 0.054 Uiso calc R 1 1 . .
    C C2 0.5880(5) 0.3558(3) 1.1006(2) 0.0512(6) Uani d . 1 1 . .
    H H2 0.5613 0.4302 1.1550 0.061 Uiso calc R 1 1 . .
    C C3 0.7895(5) 0.2821(3) 1.1116(2) 0.0508(6) Uani d . 1 1 . .
    H H3 0.8952 0.3112 1.1714 0.061 Uiso calc R 1 1 . .
    C C4 0.8303(4) 0.1705(3) 1.0367(2) 0.0461(6) Uani d . 1 1 . .
    H H4 0.9602 0.1214 1.0468 0.055 Uiso calc R 1 1 . .
    C C5 0.6737(4) 0.1283(2) 0.9423(2) 0.0380(5) Uani d . 1 1 . .
    C C6 0.4758(4) 0.2065(2) 0.9312(2) 0.0372(5) Uani d . 1 1 . .
    C C7 0.3673(4) 0.0595(3) 0.7627(2) 0.0406(5) Uani d . 1 1 . .
    C C8 0.2129(5) 0.0209(3) 0.6681(2) 0.0538(7) Uani d . 1 1 . .
    H H8 0.0821 0.0694 0.6588 0.065 Uiso calc R 1 1 . .
    C C9 0.2593(6) -0.0875(3) 0.5918(3) 0.0640(8) Uani d . 1 1 . .
    H H9 0.1585 -0.1136 0.5292 0.077 Uiso calc R 1 1 . .
    C C10 0.4572(6) -0.1629(3) 0.6041(3) 0.0636(8) Uani d . 1 1 . .
    H H10 0.4855 -0.2361 0.5487 0.076 Uiso calc R 1 1 . .
    C C11 0.6058(5) -0.1301(3) 0.6951(3) 0.0557(7) Uani d . 1 1 . .
    H H11 0.7332 -0.1820 0.7032 0.067 Uiso calc R 1 1 . .
    C C12 0.5663(4) -0.0160(3) 0.7782(2) 0.0414(5) Uani d . 1 1 . .
    S S1 0.88381(9) 0.37619(6) 0.71184(5) 0.0422(3) Uani d . 1 1 . .
    O O1A 0.8047(4) 0.5126(3) 0.7145(2) 0.0583(8) Uani d P 0.853(5) 1 A 1
    O O2 1.0304(4) 0.3550(2) 0.81033(17) 0.0602(6) Uani d . 1 1 A .
    O O3 0.7187(5) 0.2637(3) 0.6816(3) 0.0894(9) Uani d . 1 1 A .
    O O4A 1.0400(4) 0.3553(3) 0.59643(19) 0.0545(7) Uani d P 0.853(5) 1 A 1
    C C13 1.2319(5) 0.4504(4) 0.5904(3) 0.0679(9) Uani d . 1 1 . .
    H H13A 1.1875 0.5429 0.6129 0.102 Uiso calc R 1 1 A 1
    H H13B 1.2884 0.4454 0.5117 0.102 Uiso calc R 1 1 A 1
    H H13C 1.3507 0.4278 0.6426 0.102 Uiso calc R 1 1 A 1
    O O1B 1.035(3) 0.4806(16) 0.6513(14) 0.063(5) Uiso d P 0.147(5) 1 A 2
    O O4B 0.718(3) 0.4697(18) 0.7705(17) 0.069(5) Uiso d P 0.147(5) 1 A 2
loop_
    _atom_site_aniso_label
    _atom_site_aniso_U_11
    _atom_site_aniso_U_22
    _atom_site_aniso_U_33
    _atom_site_aniso_U_12
    _atom_site_aniso_U_13
    _atom_site_aniso_U_23
    N1 0.0301(9) 0.0466(11) 0.0416(10) 0.0090(8) -0.0058(8) 0.0053(8)
    N2 0.0344(10) 0.0489(12) 0.0471(11) 0.0108(8) -0.0026(9) 0.0032(9)
    C1 0.0416(13) 0.0469(13) 0.0465(13) 0.0125(10) -0.0029(11) 0.0034(10)
    C2 0.0561(15) 0.0510(14) 0.0457(14) 0.0085(12) -0.0037(12) -0.0027(11)
    C3 0.0452(14) 0.0609(16) 0.0455(13) 0.0025(12) -0.0137(11) 0.0018(11)
    C4 0.0337(12) 0.0571(15) 0.0487(13) 0.0088(10) -0.0081(11) 0.0077(11)
    C5 0.0285(10) 0.0443(12) 0.0420(12) 0.0061(9) -0.0010(9) 0.0063(9)
    C6 0.0313(11) 0.0426(12) 0.0389(11) 0.0054(9) -0.0021(9) 0.0073(9)
    C7 0.0347(11) 0.0465(13) 0.0406(12) 0.0027(9) -0.0030(10) 0.0041(10)
    C8 0.0491(15) 0.0617(16) 0.0497(14) 0.0034(12) -0.0147(12) 0.0017(12)
    C9 0.0687(19) 0.0686(19) 0.0517(16) 0.0006(15) -0.0150(14) -0.0065(14)
    C10 0.072(2) 0.0604(17) 0.0547(16) 0.0045(15) 0.0017(15) -0.0138(13)
    C11 0.0527(15) 0.0530(15) 0.0603(16) 0.0112(12) 0.0039(13) -0.0057(12)
    C12 0.0346(11) 0.0471(13) 0.0424(12) 0.0040(9) 0.0013(10) 0.0029(10)
    S1 0.0289(3) 0.0536(4) 0.0452(4) 0.0116(2) -0.0043(2) 0.0049(3)
    O1A 0.0508(14) 0.0665(16) 0.0608(15) 0.0302(12) -0.0018(12) 0.0050(12)
    O2 0.0572(12) 0.0763(14) 0.0491(11) 0.0274(10) -0.0149(9) 0.0008(9)
    O3 0.0926(19) 0.0844(18) 0.0879(18) -0.0211(15) -0.0266(16) 0.0104(14)
    O4A 0.0513(13) 0.0639(15) 0.0479(13) 0.0122(11) 0.0020(10) -0.0033(10)
    C13 0.0365(13) 0.107(3) 0.0619(17) 0.0065(15) 0.0059(13) 0.0143(17)
_geom_special_details
;
 All esds (except the esd in the dihedral angle between two l.s. planes)
 are estimated using the full covariance matrix.  The cell esds are taken
 into account individually in the estimation of esds in distances, angles
 and torsion angles; correlations between esds in cell parameters are only
 used when they are defined by crystal symmetry.  An approximate (isotropic)
 treatment of cell esds is used for estimating esds involving l.s. planes.
;
loop_
    _geom_bond_atom_site_label_1
    _geom_bond_atom_site_label_2
    _geom_bond_site_symmetry_2
    _geom_bond_distance
    _geom_bond_publ_flag
    N1 C7 . 1.333(3) ?
    N1 C6 . 1.347(3) ?
    N1 H101 . 0.8600 ?
    N2 C5 . 1.333(3) ?
    N2 C12 . 1.340(3) ?
    C1 C2 . 1.355(4) ?
    C1 C6 . 1.401(3) ?
    C1 H100 . 0.9300 ?
    C2 C3 . 1.421(4) ?
    C2 H2 . 0.9300 ?
    C3 C4 . 1.350(4) ?
    C3 H3 . 0.9300 ?
    C4 C5 . 1.424(3) ?
    C4 H4 . 0.9300 ?
    C5 C6 . 1.429(3) ?
    C7 C8 . 1.412(3) ?
    C7 C12 . 1.426(4) ?
    C8 C9 . 1.345(4) ?
    C8 H8 . 0.9300 ?
    C9 C10 . 1.415(5) ?
    C9 H9 . 0.9300 ?
    C10 C11 . 1.353(4) ?
    C10 H10 . 0.9300 ?
    C11 C12 . 1.422(4) ?
    C11 H11 . 0.9300 ?
    S1 O3 . 1.421(3) ?
    S1 O1A . 1.423(2) ?
    S1 O2 . 1.448(2) ?
    S1 O4B . 1.486(18) ?
    S1 O1B . 1.516(16) ?
    S1 O4A . 1.614(2) ?
    O4A C13 . 1.406(4) ?
    C13 H13A . 0.9600 ?
    C13 H13B . 0.9600 ?
    C13 H13C . 0.9600 ?
loop_
    _geom_angle_atom_site_label_1
    _geom_angle_atom_site_label_2
    _geom_angle_atom_site_label_3
    _geom_angle_site_symmetry_1
    _geom_angle_site_symmetry_3
    _geom_angle
    _geom_angle_publ_flag
    C7 N1 C6 . . 122.4(2) ?
    C7 N1 H101 . . 118.8 ?
    C6 N1 H101 . . 118.8 ?
    C5 N2 C12 . . 118.3(2) ?
    C2 C1 C6 . . 118.8(2) ?
    C2 C1 H100 . . 120.6 ?
    C6 C1 H100 . . 120.6 ?
    C1 C2 C3 . . 121.2(2) ?
    C1 C2 H2 . . 119.4 ?
    C3 C2 H2 . . 119.4 ?
    C4 C3 C2 . . 121.2(2) ?
    C4 C3 H3 . . 119.4 ?
    C2 C3 H3 . . 119.4 ?
    C3 C4 C5 . . 119.7(2) ?
    C3 C4 H4 . . 120.1 ?
    C5 C4 H4 . . 120.1 ?
    N2 C5 C4 . . 119.9(2) ?
    N2 C5 C6 . . 122.1(2) ?
    C4 C5 C6 . . 118.0(2) ?
    N1 C6 C1 . . 121.5(2) ?
    N1 C6 C5 . . 117.4(2) ?
    C1 C6 C5 . . 121.1(2) ?
    N1 C7 C8 . . 121.1(2) ?
    N1 C7 C12 . . 118.1(2) ?
    C8 C7 C12 . . 120.9(2) ?
    C9 C8 C7 . . 118.5(3) ?
    C9 C8 H8 . . 120.7 ?
    C7 C8 H8 . . 120.7 ?
    C8 C9 C10 . . 121.8(3) ?
    C8 C9 H9 . . 119.1 ?
    C10 C9 H9 . . 119.1 ?
    C11 C10 C9 . . 121.1(3) ?
    C11 C10 H10 . . 119.5 ?
    C9 C10 H10 . . 119.5 ?
    C10 C11 C12 . . 119.6(3) ?
    C10 C11 H11 . . 120.2 ?
    C12 C11 H11 . . 120.2 ?
    N2 C12 C11 . . 120.2(2) ?
    N2 C12 C7 . . 121.7(2) ?
    C11 C12 C7 . . 118.1(2) ?
    O3 S1 O1A . . 116.76(18) ?
    O3 S1 O2 . . 113.70(16) ?
    O1A S1 O2 . . 114.03(13) ?
    O3 S1 O4B . . 95.5(7) ?
    O1A S1 O4B . . 37.2(7) ?
    O2 S1 O4B . . 100.4(7) ?
    O3 S1 O1B . . 138.7(6) ?
    O1A S1 O1B . . 64.2(6) ?
    O2 S1 O1B . . 100.5(6) ?
    O4B S1 O1B . . 100.4(10) ?
    O3 S1 O4A . . 97.18(17) ?
    O1A S1 O4A . . 106.51(15) ?
    O2 S1 O4A . . 106.33(13) ?
    O4B S1 O4A . . 142.5(8) ?
    O1B S1 O4A . . 49.6(6) ?
    C13 O4A S1 . . 116.1(2) ?
loop_
    _geom_torsion_atom_site_label_1
    _geom_torsion_atom_site_label_2
    _geom_torsion_atom_site_label_3
    _geom_torsion_atom_site_label_4
    _geom_torsion_site_symmetry_1
    _geom_torsion_site_symmetry_2
    _geom_torsion_site_symmetry_3
    _geom_torsion_site_symmetry_4
    _geom_torsion
    _geom_torsion_publ_flag
    C6 C1 C2 C3 . . . . 0.4(4) ?
    C1 C2 C3 C4 . . . . -2.3(5) ?
    C2 C3 C4 C5 . . . . 2.3(4) ?
    C12 N2 C5 C4 . . . . -178.6(2) ?
    C12 N2 C5 C6 . . . . 1.0(4) ?
    C3 C4 C5 N2 . . . . 179.2(2) ?
    C3 C4 C5 C6 . . . . -0.5(4) ?
    C7 N1 C6 C1 . . . . -179.6(2) ?
    C7 N1 C6 C5 . . . . 0.3(4) ?
    C2 C1 C6 N1 . . . . -178.8(2) ?
    C2 C1 C6 C5 . . . . 1.4(4) ?
    N2 C5 C6 N1 . . . . -0.9(4) ?
    C4 C5 C6 N1 . . . . 178.8(2) ?
    N2 C5 C6 C1 . . . . 178.9(2) ?
    C4 C5 C6 C1 . . . . -1.4(4) ?
    C6 N1 C7 C8 . . . . -179.9(2) ?
    C6 N1 C7 C12 . . . . 0.2(4) ?
    N1 C7 C8 C9 . . . . 179.2(3) ?
    C12 C7 C8 C9 . . . . -0.9(4) ?
    C7 C8 C9 C10 . . . . 0.0(5) ?
    C8 C9 C10 C11 . . . . 1.3(6) ?
    C9 C10 C11 C12 . . . . -1.6(5) ?
    C5 N2 C12 C11 . . . . 178.9(2) ?
    C5 N2 C12 C7 . . . . -0.5(4) ?
    C10 C11 C12 N2 . . . . -178.7(3) ?
    C10 C11 C12 C7 . . . . 0.7(4) ?
    N1 C7 C12 N2 . . . . -0.1(4) ?
    C8 C7 C12 N2 . . . . 180.0(2) ?
    N1 C7 C12 C11 . . . . -179.5(2) ?
    C8 C7 C12 C11 . . . . 0.6(4) ?
    O3 S1 O4A C13 . . . . 179.8(2) ?
    O1A S1 O4A C13 . . . . 59.1(3) ?
    O2 S1 O4A C13 . . . . -62.9(3) ?
    O4B S1 O4A C13 . . . . 70.9(11) ?
    O1B S1 O4A C13 . . . . 27.2(8) ?
loop_
    _geom_hbond_atom_site_label_D
    _geom_hbond_atom_site_label_H
    _geom_hbond_atom_site_label_A
    _geom_hbond_site_symmetry_A
    _geom_hbond_distance_DH
    _geom_hbond_distance_HA
    _geom_hbond_distance_DA
    _geom_hbond_angle_DHA
    N1 H101 O2 1_455 0.86 1.818 2.647(5) 161.37
_iucr_refine_instructions_details
;
TITL test
CELL  0.71069    5.8180    9.6670   11.4600    95.241    90.336    93.691
ZERR        2    0.0050    0.0050    0.0050     0.005     0.005     0.005
LATT 1
SFAC C  H  N  O  S
UNIT 26  24  4  8  2
L.S. 15
ACTA
BOND $H
FMAP 2
PLAN 20
CONF
FREE C13  O1B
FREE H13A O1B
FREE O4   O1B
FREE O1   O1B
TEMP    20
SHEL 999 0.8
WGHT    0.111800    0.248800
FVAR       0.42598   0.85271
N1    3    0.331327    0.167170    0.840210    11.00000    0.03012    0.04659 =
         0.04163    0.00530   -0.00581    0.00903
AFIX  43
H101  2    0.211560    0.213180    0.831801    11.00000   -1.20000
AFIX   0
N2    3    0.714839    0.019099    0.867409    11.00000    0.03443    0.04888 =
         0.04705    0.00325   -0.00264    0.01076
C1    1    0.434046    0.319483    1.012106    11.00000    0.04163    0.04686 =
         0.04654    0.00343   -0.00286    0.01253
AFIX  43
H100  2    0.303122    0.368639    1.005255    11.00000   -1.20000
AFIX   0
C2    1    0.588011    0.355770    1.100551    11.00000    0.05614    0.05104 =
         0.04572   -0.00268   -0.00371    0.00854
AFIX  43
H2    2    0.561341    0.430215    1.155007    11.00000   -1.20000
AFIX   0
C3    1    0.789521    0.282071    1.111559    11.00000    0.04517    0.06088 =
         0.04548    0.00175   -0.01372    0.00250
AFIX  43
H3    2    0.895152    0.311250    1.171398    11.00000   -1.20000
AFIX   0
C4    1    0.830304    0.170482    1.036708    11.00000    0.03365    0.05710 =
         0.04866    0.00769   -0.00812    0.00878
AFIX  43
H4    2    0.960187    0.121363    1.046752    11.00000   -1.20000
AFIX   0
C5    1    0.673669    0.128297    0.942327    11.00000    0.02850    0.04426 =
         0.04201    0.00626   -0.00096    0.00613
C6    1    0.475795    0.206529    0.931180    11.00000    0.03130    0.04256 =
         0.03889    0.00734   -0.00209    0.00545
C7    1    0.367267    0.059470    0.762728    11.00000    0.03468    0.04652 =
         0.04058    0.00408   -0.00301    0.00272
C8    1    0.212904    0.020931    0.668107    11.00000    0.04911    0.06169 =
         0.04974    0.00168   -0.01471    0.00340
AFIX  43
H8    2    0.082067    0.069437    0.658780    11.00000   -1.20000
AFIX   0
C9    1    0.259275   -0.087488    0.591757    11.00000    0.06873    0.06857 =
         0.05169   -0.00653   -0.01500    0.00061
AFIX  43
H9    2    0.158514   -0.113630    0.529166    11.00000   -1.20000
AFIX   0
C10   1    0.457191   -0.162857    0.604074    11.00000    0.07235    0.06040 =
         0.05466   -0.01384    0.00166    0.00451
AFIX  43
H10   2    0.485534   -0.236085    0.548723    11.00000   -1.20000
AFIX   0
C11   1    0.605845   -0.130110    0.695068    11.00000    0.05274    0.05296 =
         0.06031   -0.00574    0.00388    0.01123
AFIX  43
H11   2    0.733220   -0.181980    0.703210    11.00000   -1.20000
AFIX   0
C12   1    0.566324   -0.015979    0.778189    11.00000    0.03461    0.04709 =
         0.04237    0.00286    0.00131    0.00400
S1    5    0.883809    0.376188    0.711842    11.00000    0.02886    0.05361 =
         0.04524    0.00493   -0.00428    0.01160
PART 1  21.00
O1A   4    0.804696    0.512640    0.714526    21.00000    0.05076    0.06653 =
         0.06083    0.00498   -0.00176    0.03022
PART 0
O2    4    1.030397    0.355023    0.810328    11.00000    0.05725    0.07628 =
         0.04907    0.00083   -0.01491    0.02745
O3    4    0.718712    0.263668    0.681605    11.00000    0.09265    0.08439 =
         0.08787    0.01043   -0.02662   -0.02108
PART 1  21.00
O4A   4    1.039953    0.355280    0.596426    21.00000    0.05132    0.06394 =
         0.04792   -0.00333    0.00204    0.01225
PART 0
C13   1    1.231874    0.450390    0.590433    11.00000    0.03651    0.10690 =
         0.06194    0.01432    0.00594    0.00653
AFIX 137
H13A  2    1.187529    0.542935    0.612893    11.00000   -1.50000
H13B  2    1.288389    0.445366    0.511725    11.00000   -1.50000
H13C  2    1.350738    0.427806    0.642590    11.00000   -1.50000
PART 2  -21.00
AFIX   0
O1B   4    1.035303    0.480639    0.651256   -21.00000    0.06326
O4B   4    0.718001    0.469698    0.770527   -21.00000    0.06924
PART
HKLF 4
REM  test
REM R1 =  0.0658 for   2266 Fo > 4sig(Fo)  and  0.0705 for all   2572 data
REM    191 parameters refined using      0 restraints
END
WGHT      0.1117      0.2499
REM Highest difference peak  0.538,  deepest hole -0.719,  1-sigma level  0.095
Q1    1   0.8348  0.2828  0.6226  11.00000  0.05    0.54
Q2    1   0.8739  0.2648  0.6574  11.00000  0.05    0.52
Q3    1   0.9987  0.4303  0.8251  11.00000  0.05    0.37
Q4    1   0.7829  0.1817  1.0937  11.00000  0.05    0.33
Q5    1   0.9479  0.4501  0.6475  11.00000  0.05    0.33
Q6    1   0.8719  0.4668  0.7165  11.00000  0.05    0.33
Q7    1   0.6829  0.0440  0.9203  11.00000  0.05    0.32
Q8    1   0.9557  0.2568  0.8106  11.00000  0.05    0.29
Q9    1   0.4334  0.2305  0.9883  11.00000  0.05    0.29
Q10   1   0.8247  0.3523  0.7895  11.00000  0.05    0.29
Q11   1   0.4983  0.3028  0.9471  11.00000  0.05    0.28
Q12   1   0.8866  0.5419  0.6568  11.00000  0.05    0.28
Q13   1   0.6097 -0.0350  0.7202  11.00000  0.05    0.27
Q14   1   0.9255  0.3304  0.8656  11.00000  0.05    0.26
Q15   1   0.7347  0.1226  0.8817  11.00000  0.05    0.26
Q16   1   0.6660  0.4164  0.7958  11.00000  0.05    0.25
Q17   1   0.7082  0.0941  0.8955  11.00000  0.05    0.25
Q18   1   0.9939  0.6160  0.6371  11.00000  0.05    0.25
Q19   1   1.2571  0.4837  0.5129  11.00000  0.05    0.25
Q20   1   0.9496  0.6436  0.6520  11.00000  0.05    0.24
;
