# Supplementary material for: Phenazinium methyl sulfate
Source: Acta Crystallogr Sect E Struct Rep Online. 2012 Jun 13;68(Pt 7):o2101. doi: 10.1107/S1600536812026025 (PMC3393914; doi:10.1107/S1600536812026025)
Supplement: Supplementary file 2 [file e-68-o2101-Isup2.hkl]

#
# h,k,l, Fc-squared, Fo-squared, sigma(Fo-squared) and status flag
#
data_I
_shelx_title ' test'
_shelx_refln_list_code          4
_shelx_F_calc_maximum      122.47
_exptl_crystal_F_000       304.00
_reflns_d_resolution_high  0.8001
 
loop_
 _symmetry_equiv_pos_as_xyz
 'x, y, z'
 '-x, -y, -z'
 
_cell_length_a     5.8180
_cell_length_b     9.6670
_cell_length_c    11.4600
_cell_angle_alpha  95.241
_cell_angle_beta   90.336
_cell_angle_gamma  93.691
 
_shelx_F_squared_multiplier     1.000
 
loop_
 _refln_index_h
 _refln_index_k
 _refln_index_l
 _refln_F_squared_calc
 _refln_F_squared_meas
 _refln_F_squared_sigma
 _refln_observed_status
   1   0   0      208.80      239.89      1.43 o
   2   0   0      345.02      484.07      2.70 o
   3   0   0        1.99        3.42      0.44 o
   4   0   0        1.67        2.42      0.44 o
   5   0   0        3.06        4.08      0.61 o
   6   0   0        2.05        1.21      0.66 o
   7   0   0        2.67        3.91      0.88 o
  -7   1   0       18.86       15.27      1.27 o
  -6   1   0      117.98      122.84      2.53 o
  -5   1   0       58.08       74.01      1.76 o
  -4   1   0       35.69       41.17      1.16 o
  -3   1   0      446.49      612.81      3.69 o
  -2   1   0     1556.71     2075.54     34.36 o
  -1   1   0     7278.40     9660.50     67.95 o
   0   1   0       44.20       24.58      0.33 o
   1   1   0      692.55      802.93      3.25 o
   2   1   0       44.20       53.34      0.94 o
   3   1   0       17.43       19.67      0.72 o
   4   1   0        0.03        0.88      0.33 o
   5   1   0       29.61       30.86      1.27 o
   6   1   0        8.57       11.19      1.10 o
   7   1   0       21.92       17.74      1.32 o
  -7   2   0       76.44       66.96      2.15 o
  -6   2   0      121.74      133.86      2.65 o
  -5   2   0       70.50       78.69      1.82 o
  -4   2   0        2.98        2.15      0.44 o
  -3   2   0      282.31      443.40      3.14 o
  -2   2   0      564.36      830.05     30.64 o
  -1   2   0      223.17      197.06      7.38 o
   0   2   0       12.97        7.44      0.22 o
   1   2   0        0.26        0.50      0.11 o
   2   2   0      283.65      275.87      1.38 o
   3   2   0      225.58      234.80      1.48 o
   4   2   0        3.36        2.98      0.29 o
   5   2   0      164.92      178.61      2.81 o
   6   2   0        2.91        3.20      0.77 o
   7   2   0       51.18       40.23      1.71 o
  -7   3   0       63.95       66.68      2.15 o
  -6   3   0        6.06        7.60      0.94 o
  -5   3   0        3.10        1.27      0.50 o
  -4   3   0       41.69       59.30      1.43 o
  -3   3   0        9.90        9.47      0.41 o
  -2   3   0      112.64      155.44      9.13 o
  -1   3   0      922.60      880.01    119.12 o
   0   3   0      415.57      384.52     65.47 o
   1   3   0      230.90      184.06     11.10 o
   2   3   0      549.10      458.79     10.42 o
   3   3   0      135.07      136.44      2.12 o
   4   3   0        0.06        0.33      0.33 o
   5   3   0       13.45       10.97      0.88 o
   6   3   0      287.18      241.82      3.64 o
  -7   4   0        4.39        4.24      0.94 o
  -6   4   0        1.54        2.09      0.72 o
  -5   4   0       57.98       62.77      1.71 o
  -4   4   0      229.34      228.39     22.15 o
  -3   4   0       50.23       42.90      0.78 o
  -2   4   0      544.80      580.11      6.81 o
  -1   4   0      844.40      718.63    109.83 o
   0   4   0      466.38      388.73     63.29 o
   1   4   0       23.54       17.33      1.68 o
   2   4   0      577.08      534.42     22.65 o
   3   4   0      385.70      417.19     16.04 o
   4   4   0      377.38      379.31      3.75 o
   5   4   0       48.43       38.41      1.43 o
   6   4   0        3.40        3.25      0.72 o
  -6   5   0       22.36       23.31      1.32 o
  -5   5   0      291.75      283.48      3.47 o
  -4   5   0      226.67      227.00     19.87 o
  -3   5   0        1.35        3.21      0.83 o
  -2   5   0      345.42      315.95      4.34 o
  -1   5   0       66.36       56.42      7.60 o
   0   5   0      118.24      100.31     16.56 o
   1   5   0        7.25        9.57      0.94 o
   2   5   0        0.22        2.59      0.25 o
   3   5   0      224.48      203.18      2.59 o
   4   5   0       15.60       13.39      0.83 o
   5   5   0        2.11        2.04      0.55 o
   6   5   0        3.19        2.87      0.66 o
  -6   6   0       81.18       71.09      2.09 o
  -5   6   0       70.65       72.58      1.87 o
  -4   6   0       14.05       15.30      2.15 o
  -3   6   0       59.30       64.49      1.57 o
  -2   6   0       12.52       14.49      0.85 o
  -1   6   0       20.99       21.46      2.45 o
   0   6   0      542.39      534.17     82.97 o
   1   6   0        1.90        6.27      0.94 o
   2   6   0      219.26      205.49     19.34 o
   3   6   0       24.06       23.04      0.99 o
   4   6   0        1.17        0.77      0.39 o
   5   6   0        0.47        0.00      0.39 o
   6   6   0        6.74        6.78      0.88 o
  -6   7   0        4.74        3.91      0.83 o
  -5   7   0        0.20        0.39      0.39 o
  -4   7   0       10.78       10.70      1.54 o
  -3   7   0       71.28       71.75      2.48 o
  -2   7   0       77.11       74.03      3.94 o
  -1   7   0        2.22        2.31      0.41 o
   0   7   0       33.86       30.14      4.41 o
   1   7   0      527.34      512.30     72.58 o
   2   7   0      106.13      115.77     11.88 o
   3   7   0        0.79        0.94      0.39 o
   4   7   0        2.61        1.82      0.50 o
   5   7   0        3.67        2.76      0.61 o
  -5   8   0       42.21       40.16      2.07 o
  -4   8   0       23.35       26.14      1.13 o
  -3   8   0        0.14       -0.54      0.54 o
  -2   8   0       45.84       46.71      4.16 o
  -1   8   0       32.78       37.37      4.77 o
   0   8   0      139.66      147.23     18.90 o
   1   8   0      100.29      121.28     18.38 o
   2   8   0       11.51       12.12      0.83 o
   3   8   0        0.32        0.99      0.44 o
   4   8   0        9.00        8.21      0.83 o
   5   8   0        1.47        1.05      0.55 o
  -5   9   0       20.75       18.19      1.38 o
  -4   9   0       17.86       17.52      1.16 o
  -3   9   0        0.28        0.28      0.44 o
  -2   9   0       29.15       28.69      0.87 o
  -1   9   0       57.76       59.62      6.01 o
   0   9   0       24.20       29.85      3.22 o
   1   9   0        3.28        6.30      1.16 o
   2   9   0        3.27        4.24      0.61 o
   3   9   0       10.54       13.17      0.94 o
   4   9   0       28.09       33.56      1.49 o
  -4  10   0       19.05       21.22      1.38 o
  -3  10   0        2.59        3.47      0.72 o
  -2  10   0       11.82       14.44      0.72 o
  -1  10   0        9.21        7.67      1.38 o
   0  10   0        3.50        4.27      0.47 o
   1  10   0       15.41       20.70      1.57 o
   2  10   0       17.91       20.17      1.10 o
   3  10   0       39.83       51.36      1.76 o
  -3  11   0        3.32        3.58      0.83 o
  -2  11   0        3.44        3.25      0.72 o
  -1  11   0        2.42        3.64      0.72 o
   0  11   0       15.06       25.57      1.27 o
   2  11   0        0.12       -0.39      0.50 o
  -1  12   0        9.96       17.58      1.21 o
   0  12   0        4.46        7.77      0.94 o
   1 -12   1        0.55        0.99      0.66 o
  -2 -11   1        0.06        0.06      0.50 o
  -1 -11   1        0.21        0.99      0.55 o
   0 -11   1        6.03        8.22      0.80 o
   1 -11   1        7.78       10.45      1.93 o
   2 -11   1        1.05        1.53      0.58 o
   3 -11   1        8.60       11.13      1.10 o
  -3 -10   1        0.06        0.39      0.55 o
  -2 -10   1        2.82        4.96      0.72 o
  -1 -10   1       17.95       22.37      1.16 o
   0 -10   1       36.19       44.96      5.98 o
   1 -10   1       14.35       14.77      1.71 o
   2 -10   1       58.77       67.41      5.76 o
   3 -10   1        3.26        2.61      0.47 o
   4 -10   1       92.14       91.59      2.48 o
  -4  -9   1        0.23        0.39      0.50 o
  -3  -9   1        0.28        0.77      0.50 o
  -2  -9   1       16.89       21.55      1.10 o
  -1  -9   1       44.32       53.58      8.73 o
   0  -9   1       11.28       14.20      2.45 o
   1  -9   1      217.27      247.76     29.65 o
   2  -9   1      403.12      411.11     38.85 o
   3  -9   1        0.17       -0.06      0.34 o
   4  -9   1        0.01       -0.11      0.37 o
   5  -9   1        0.14        0.44      0.61 o
  -5  -8   1        0.64        0.33      0.55 o
  -4  -8   1        1.24        1.65      0.50 o
  -3  -8   1        7.78        8.54      0.77 o
  -2  -8   1       37.01       39.79      1.32 o
  -1  -8   1      214.01      229.46     40.56 o
   0  -8   1       21.60       26.51      4.27 o
   1  -8   1      250.89      250.80     37.12 o
   2  -8   1        2.13        1.49      0.39 o
   3  -8   1        1.46        2.06      0.37 o
   4  -8   1       33.50       36.01      1.01 o
   5  -8   1       25.73       26.73      1.32 o
  -5  -7   1        1.52        1.54      0.55 o
  -4  -7   1        7.10        5.95      0.72 o
  -3  -7   1       29.71       30.03      1.16 o
  -2  -7   1       34.17       30.36      1.10 o
  -1  -7   1      210.18      231.60     37.03 o
   0  -7   1       53.02       55.46      9.45 o
   1  -7   1       96.69       91.83     16.06 o
   2  -7   1        7.36        9.67      2.81 o
   3  -7   1       17.78       19.52      0.98 o
   4  -7   1      112.91      113.81      4.46 o
   5  -7   1       84.26       83.38      2.09 o
   6  -7   1       15.48       15.54      1.21 o
  -6  -6   1        1.03        1.21      0.61 o
  -5  -6   1        9.51        7.72      0.83 o
  -4  -6   1        3.56        2.20      0.50 o
  -3  -6   1       23.66       18.85      0.94 o
  -2  -6   1       92.87       89.12     10.83 o
  -1  -6   1      360.30      318.29     44.83 o
   0  -6   1      145.96      139.07     25.93 o
   1  -6   1      215.65      211.07     37.06 o
   2  -6   1       20.43       22.27      1.96 o
   3  -6   1      112.96      114.94      1.40 o
   4  -6   1      144.95      144.18      7.60 o
   5  -6   1        0.22        0.77      0.55 o
   6  -6   1        0.42       -0.55      0.55 o
  -6  -5   1        6.91        7.00      0.88 o
  -5  -5   1       16.66       11.74      0.88 o
  -4  -5   1        0.11       -0.22      0.33 o
  -3  -5   1        3.49        2.76      0.44 o
  -2  -5   1      210.63      179.70     14.71 o
  -1  -5   1      355.33      308.93     44.86 o
   0  -5   1       65.49       64.71     11.02 o
   1  -5   1      242.52      235.27     40.12 o
   2  -5   1       16.35       14.32      0.91 o
   3  -5   1       38.19       40.23      1.02 o
   4  -5   1       10.85       20.28      0.99 o
   5  -5   1       63.25       55.00      1.65 o
   6  -5   1      149.98      131.76      2.76 o
  -6  -4   1        0.74        0.22      0.61 o
  -5  -4   1       10.62        9.86      0.83 o
  -4  -4   1       30.55       29.81      1.16 o
  -3  -4   1      159.71      139.42      2.04 o
  -2  -4   1      212.90      170.26      7.30 o
  -1  -4   1        1.26        1.61      0.17 o
   0  -4   1       33.02       31.14      0.72 o
   1  -4   1        5.70        9.56      1.68 o
   2  -4   1      467.67      474.17     10.98 o
   3  -4   1        0.04        0.64      0.28 o
   4  -4   1        6.56       10.53      0.77 o
   5  -4   1      242.23      229.69      3.14 o
   6  -4   1       75.19       72.91      2.04 o
  -6  -3   1      220.80      194.31      3.31 o
  -5  -3   1       56.61       42.32      1.43 o
  -4  -3   1      224.39      224.02      2.81 o
  -3  -3   1       45.36       46.62      2.34 o
  -2  -3   1      139.15      123.85      3.53 o
  -1  -3   1      768.21      604.53     33.53 o
   0  -3   1      134.57       92.97      1.10 o
   1  -3   1     2742.19     2377.54    423.26 o
   2  -3   1      212.74      304.23      3.28 o
   3  -3   1       50.75       87.07      1.49 o
   4  -3   1       63.94       65.03      1.49 o
   5  -3   1      124.10      133.53      2.37 o
   6  -3   1       49.72       52.35      1.76 o
   7  -3   1       11.77       11.68      1.16 o
  -7  -2   1       59.47       42.71      1.76 o
  -6  -2   1      107.08       87.46      2.20 o
  -5  -2   1      168.38      162.79      2.65 o
  -4  -2   1       83.92      101.67      1.87 o
  -3  -2   1      118.14      123.74      3.83 o
  -2  -2   1      804.10      905.92    169.02 o
  -1  -2   1     1415.62     1475.38    371.93 o
   0  -2   1       31.39       34.66      0.55 o
   1  -2   1      939.20      941.64    159.43 o
   2  -2   1      240.37      272.84      2.15 o
   3  -2   1        8.15        9.59      0.61 o
   4  -2   1       14.97       18.74      0.83 o
   5  -2   1       39.52       49.27      1.49 o
   6  -2   1        0.58        0.11      0.55 o
   7  -2   1       10.19       13.23      1.21 o
  -7  -1   1        7.82        6.61      0.94 o
  -6  -1   1       69.70       68.28      1.93 o
  -5  -1   1      143.21      159.32      2.59 o
  -4  -1   1       27.33       29.87      1.05 o
  -3  -1   1       87.19      113.64      9.84 o
  -2  -1   1      456.16      557.34     60.37 o
  -1  -1   1      850.71      923.86     84.62 o
   0  -1   1      448.93      334.18      1.82 o
   1  -1   1        0.89        2.48      0.17 o
   2  -1   1        1.08        0.17      0.17 o
   3  -1   1       10.94       16.81      0.66 o
   4  -1   1        1.70        5.68      0.55 o
   5  -1   1        1.19        1.10      0.50 o
   6  -1   1       57.64       64.70      1.93 o
   7  -1   1       20.52       20.78      1.38 o
  -7   0   1       23.32       20.06      1.32 o
  -6   0   1       55.62       61.34      1.87 o
  -5   0   1       35.19       39.40      1.32 o
  -4   0   1       13.97       10.53      0.66 o
  -3   0   1       56.34       73.32      3.64 o
  -2   0   1      264.02      372.82     11.32 o
  -1   0   1      531.86      600.30      2.65 o
   1   0   1     1423.75     1955.14      9.09 o
   2   0   1       36.35       46.46      0.83 o
   3   0   1        0.03       -0.11      0.22 o
   4   0   1       13.14       16.09      0.83 o
   5   0   1       31.65       35.27      1.32 o
   6   0   1      350.20      344.32      4.19 o
   7   0   1       60.71       55.33      2.04 o
  -7   1   1        7.18        7.05      0.99 o
  -6   1   1        1.31        2.15      0.72 o
  -5   1   1        2.81        6.12      0.72 o
  -4   1   1        6.00       13.12      0.72 o
  -3   1   1      483.56      679.23     22.68 o
  -2   1   1     2019.04     2453.03    138.96 o
  -1   1   1      242.35      346.47      1.82 o
   1   1   1     4147.45     4705.85    387.22 o
   2   1   1      474.51      573.07      3.03 o
   3   1   1       81.99       93.46      1.49 o
   4   1   1       39.23       39.13      1.16 o
   5   1   1      743.63      785.51      5.68 o
   6   1   1       62.88       67.78      1.98 o
   7   1   1        3.58        2.26      0.77 o
  -7   2   1        2.06        1.05      0.72 o
  -6   2   1       19.20       21.66      1.21 o
  -5   2   1       82.99       91.04      1.93 o
  -4   2   1        7.92       13.32      0.61 o
  -3   2   1      397.41      519.44     30.66 o
  -2   2   1      276.78      339.75     15.51 o
  -1   2   1      953.58      924.68     23.95 o
   0   2   1     4292.01     3754.31     14.99 o
   1   2   1     1551.67     1499.63     22.65 o
   2   2   1       52.18       51.01      1.27 o
   3   2   1      224.90      235.05      6.83 o
   4   2   1       67.95       68.11      0.98 o
   5   2   1       47.73       49.49      1.60 o
   6   2   1       15.28       12.67      1.10 o
   7   2   1       12.34        8.38      1.05 o
  -7   3   1        8.33        8.43      1.05 o
  -6   3   1      409.60      401.52      4.46 o
  -5   3   1       28.42       38.69      1.32 o
  -4   3   1        0.18        0.56      0.28 o
  -3   3   1        4.59       13.62      2.33 o
  -2   3   1      203.67      205.55     13.47 o
  -1   3   1        4.93        1.92      0.19 o
   0   3   1      529.39      432.61     61.39 o
   1   3   1       65.35       64.13      2.84 o
   2   3   1       17.93       12.75      0.37 o
   3   3   1       49.92       38.80      0.67 o
   4   3   1       44.91       50.62      0.89 o
   5   3   1       24.06       21.49      1.16 o
   6   3   1       16.91       13.83      1.05 o
  -6   4   1       16.59       18.52      1.16 o
  -5   4   1       56.65       55.88      1.60 o
  -4   4   1        3.72        4.53      0.71 o
  -3   4   1      199.21      246.15     15.79 o
  -2   4   1       16.49       11.35      0.49 o
  -1   4   1      322.00      290.85     31.96 o
   0   4   1       23.59       22.79      3.55 o
   1   4   1        1.82        1.68      0.52 o
   2   4   1      456.10      379.19     11.88 o
   3   4   1       73.87       71.23      2.51 o
   4   4   1        1.42        3.25      0.55 o
   5   4   1       45.70       43.09      1.49 o
   6   4   1       16.72       15.65      1.10 o
  -6   5   1       27.82       24.30      1.32 o
  -5   5   1        2.73        2.20      0.61 o
  -4   5   1      152.31      164.17     18.65 o
  -3   5   1      132.82      140.79      8.79 o
  -2   5   1       30.08       35.06      0.69 o
  -1   5   1      628.16      532.59     60.95 o
   0   5   1        0.26        1.34      0.17 o
   1   5   1      480.03      449.09     48.05 o
   2   5   1      264.13      256.22     16.28 o
   3   5   1       23.16       26.40      1.10 o
   4   5   1       12.49       11.90      0.83 o
   5   5   1       19.36       18.30      1.05 o
   6   5   1        8.17        7.94      0.88 o
  -6   6   1        3.44        4.08      0.83 o
  -5   6   1       34.66       29.98      4.13 o
  -4   6   1      160.26      157.82     17.86 o
  -3   6   1       38.54       40.94      3.28 o
  -2   6   1        6.87        5.44      0.37 o
  -1   6   1      178.93      146.16     16.48 o
   0   6   1     1176.83     1127.77    166.37 o
   1   6   1        4.69        4.01      0.63 o
   2   6   1       11.71        9.41      0.80 o
   3   6   1        5.19        5.28      0.37 o
   4   6   1       11.49       11.13      0.83 o
   5   6   1        4.00        4.68      0.66 o
   6   6   1        0.03        0.00      0.50 o
  -5   7   1       46.96       45.31      5.62 o
  -4   7   1       43.57       44.35      4.71 o
  -3   7   1      390.24      400.36     20.11 o
  -2   7   1      980.16      967.88     35.63 o
  -1   7   1       15.26       17.27      1.38 o
   0   7   1        0.08        0.12      0.17 o
   1   7   1       37.62       28.93      3.94 o
   2   7   1       95.78       95.72      9.40 o
   3   7   1        3.42        4.13      0.55 o
   4   7   1        2.02        2.65      0.55 o
   5   7   1        0.81        0.55      0.50 o
  -5   8   1       50.27       41.72      1.71 o
  -4   8   1        1.73        2.76      0.66 o
  -3   8   1      212.63      214.92     14.74 o
  -2   8   1      128.60      129.97      6.92 o
  -1   8   1       52.82       50.68      3.66 o
   0   8   1        8.96        8.91      1.41 o
   1   8   1      116.58      116.96     16.48 o
   2   8   1       54.14       59.98      4.82 o
   3   8   1        3.10        3.14      0.55 o
   4   8   1        4.82        4.52      0.72 o
   5   8   1        0.66        0.28      0.55 o
  -5   9   1       70.97       70.76      2.26 o
  -4   9   1        0.60        0.99      0.61 o
  -3   9   1        1.04        0.66      0.50 o
  -2   9   1       10.41       10.31      0.88 o
  -1   9   1        0.06        0.14      0.33 o
   0   9   1       51.24       56.36      6.81 o
   1   9   1       56.30       64.57      6.89 o
   2   9   1       15.96       16.31      0.99 o
   3   9   1        0.55       -0.17      0.44 o
   4   9   1        0.88        1.05      0.55 o
  -4  10   1       16.39       16.81      1.27 o
  -3  10   1        2.29        1.38      0.61 o
  -2  10   1        1.45        1.82      0.61 o
  -1  10   1        6.47        6.61      0.77 o
   0  10   1       10.89       14.00      0.99 o
   1  10   1        2.61        4.46      0.66 o
   2  10   1        0.79        1.10      0.55 o
   3  10   1       19.96       21.55      1.21 o
  -3  11   1        0.07        0.39      0.61 o
  -2  11   1        9.13       12.07      1.05 o
  -1  11   1        0.25        0.33      0.55 o
   0  11   1        0.01       -0.28      0.50 o
   1  11   1       11.44       18.13      1.10 o
   0 -12   2        8.87       11.63      1.05 o
   1 -12   2        2.00        5.59      0.62 o
  -2 -11   2        5.58        8.05      0.94 o
  -1 -11   2        2.64        4.19      0.72 o
   0 -11   2        3.12        4.13      0.72 o
   1 -11   2       15.12       18.17      1.63 o
   2 -11   2        1.00        1.13      0.47 o
   3 -11   2       11.42       13.96      0.79 o
  -3 -10   2        6.60        8.65      0.88 o
  -2 -10   2        2.32        4.19      0.66 o
  -1 -10   2        0.02        0.17      0.44 o
   0 -10   2        7.17        9.77      0.63 o
   1 -10   2       40.62       51.00      7.14 o
   2 -10   2        1.01        0.91      0.61 o
   3 -10   2        0.47        0.65      0.41 o
   4 -10   2        2.66        2.45      0.54 o
  -4  -9   2        7.00        7.33      0.88 o
  -3  -9   2        4.52        3.86      0.66 o
  -2  -9   2        4.61        4.24      0.66 o
  -1  -9   2       56.65       59.57      1.65 o
   0  -9   2      109.82      132.40     25.87 o
   1  -9   2       38.37       42.69      7.19 o
   2  -9   2       31.79       34.84      4.00 o
   3  -9   2        4.60        5.21      0.47 o
   4  -9   2        9.37        8.85      1.32 o
   5  -9   2       19.54       18.13      1.21 o
  -5  -8   2        3.95        4.96      0.83 o
  -4  -8   2        4.76        3.75      0.66 o
  -3  -8   2        4.39        2.76      0.55 o
  -2  -8   2       79.84       74.95      1.82 o
  -1  -8   2        0.02       -0.06      0.27 o
   0  -8   2      140.31      163.51     34.06 o
   1  -8   2        5.55        7.13      1.35 o
   2  -8   2        9.64        7.61      1.68 o
   3  -8   2       37.47       38.30      0.95 o
   4  -8   2       31.49       29.44      1.43 o
   5  -8   2       12.58       11.41      0.99 o
  -5  -7   2        0.01        0.28      0.50 o
  -4  -7   2       21.70       16.70      1.05 o
  -3  -7   2       13.82       13.89      0.88 o
  -2  -7   2       13.07       12.45      0.77 o
  -1  -7   2      366.64      398.00     79.88 o
   0  -7   2        0.50        0.22      0.23 o
   1  -7   2        0.63        0.19      0.23 o
   2  -7   2      122.91      114.06     12.21 o
   3  -7   2       86.95       85.96      3.15 o
   4  -7   2        2.56        2.04      0.55 o
   5  -7   2       55.72       52.24      1.76 o
   6  -7   2       31.81       31.69      1.54 o
  -6  -6   2        7.77        5.62      0.88 o
  -5  -6   2       21.90       17.19      1.10 o
  -4  -6   2      133.95      112.53      2.26 o
  -3  -6   2       29.31       26.45      1.10 o
  -2  -6   2       18.60       16.81      0.83 o
  -1  -6   2       18.77       21.18      2.04 o
   0  -6   2        6.27        6.90      0.80 o
   1  -6   2       34.87       30.91      5.70 o
   2  -6   2      274.63      252.68     32.90 o
   3  -6   2       21.63       21.70      0.68 o
   4  -6   2      116.51      111.43      2.15 o
   5  -6   2      118.56      115.23      2.42 o
   6  -6   2       32.70       29.59      1.43 o
  -6  -5   2       20.50       16.97      1.16 o
  -5  -5   2       34.29       23.26      1.21 o
  -4  -5   2       13.23        9.92      0.77 o
  -3  -5   2       36.29       30.47      1.10 o
  -2  -5   2        4.69        3.84      0.58 o
  -1  -5   2       77.26       41.06      1.05 o
   0  -5   2        8.02        6.57      1.54 o
   1  -5   2      173.69      168.65     33.09 o
   2  -5   2      226.25      218.56     28.93 o
   3  -5   2       21.21       18.44      0.60 o
   4  -5   2      325.51      325.41      3.47 o
   5  -5   2       50.34       56.27      1.71 o
   6  -5   2       35.30       32.35      1.49 o
  -6  -4   2        0.38       -0.33      0.50 o
  -5  -4   2       38.86       32.35      1.32 o
  -4  -4   2       65.31       57.81      1.54 o
  -3  -4   2        2.55        2.65      0.39 o
  -2  -4   2      249.84      202.70     18.32 o
  -1  -4   2       66.60       58.87     18.19 o
   0  -4   2       90.46       90.78     22.87 o
   1  -4   2        1.83        2.53      0.33 o
   2  -4   2      545.01      648.75     30.29 o
   3  -4   2      213.52      232.28      2.53 o
   4  -4   2      237.51      277.03      3.14 o
   5  -4   2       74.56       78.36      1.93 o
   6  -4   2        1.67        2.70      0.72 o
  -6  -3   2        6.55        5.29      0.83 o
  -5  -3   2       36.49       37.69      1.38 o
  -4  -3   2        1.33        1.43      0.44 o
  -3  -3   2       91.72      107.71     24.41 o
  -2  -3   2      197.28      199.34     52.13 o
  -1  -3   2       76.66      101.92     25.60 o
   0  -3   2      793.77      845.94    222.03 o
   1  -3   2      693.57      740.42    153.34 o
   2  -3   2     1602.44     1688.35     26.09 o
   3  -3   2       45.55       39.84      1.05 o
   4  -3   2        1.26        3.42      0.55 o
   5  -3   2        3.62        4.24      0.66 o
   6  -3   2       72.65       77.26      2.09 o
   7  -3   2       94.66       90.87      2.53 o
  -7  -2   2        6.74        3.69      0.77 o
  -6  -2   2       18.37       17.91      1.10 o
  -5  -2   2        2.53        5.62      0.66 o
  -4  -2   2       59.78       64.59      1.49 o
  -3  -2   2       49.20       50.14     10.53 o
  -2  -2   2       35.99       47.68      8.49 o
  -1  -2   2    14999.21    16248.74   4255.47 o
   0  -2   2     9986.82     6718.26     23.15 o
   1  -2   2     3124.23     2400.58      8.27 o
   2  -2   2        1.83        0.17      0.17 o
   3  -2   2       97.50      129.23      1.76 o
   4  -2   2       25.16       26.89      0.99 o
   5  -2   2       16.68       17.19      0.99 o
   6  -2   2       78.67       85.75      2.15 o
   7  -2   2       10.55       10.53      1.21 o
  -7  -1   2       19.80       15.98      1.16 o
  -6  -1   2        0.36        1.16      0.55 o
  -5  -1   2       45.39       45.30      1.43 o
  -4  -1   2       53.57       72.73      9.56 o
  -3  -1   2      623.61      785.48     83.90 o
  -2  -1   2      449.44      581.91     52.96 o
  -1  -1   2     8400.23     7483.39   1571.97 o
   0  -1   2      185.99      141.96      1.05 o
   1  -1   2     1307.18     1291.07      7.19 o
   2  -1   2       36.09       63.65      1.05 o
   3  -1   2      135.52      161.14      1.93 o
   4  -1   2       27.99       33.78      1.10 o
   5  -1   2       18.28       25.24      1.16 o
   6  -1   2       28.71       26.18      1.32 o
   7  -1   2        0.36       -0.11      0.66 o
  -7   0   2        0.03       -0.28      0.55 o
  -6   0   2       19.07       18.63      1.16 o
  -5   0   2      139.22      159.59      2.53 o
  -4   0   2      307.98      402.53     46.54 o
  -3   0   2      290.90      386.40     27.64 o
  -2   0   2        1.64        1.42      0.22 o
  -1   0   2      778.17      781.11     33.51 o
   0   0   2     1681.63     1248.81      7.66 o
   1   0   2      214.89      295.05      1.71 o
   2   0   2       99.35      135.40      1.43 o
   3   0   2      127.16      151.11      1.87 o
   4   0   2       97.88      121.62      1.98 o
   5   0   2       27.86       27.22      1.27 o
   6   0   2        5.80        5.46      0.83 o
   7   0   2        3.02        3.42      0.88 o
  -7   1   2       26.67       23.48      1.38 o
  -6   1   2       28.06       32.62      1.43 o
  -5   1   2       52.75       56.93      1.54 o
  -4   1   2        0.28        0.88      0.44 o
  -3   1   2        3.43        4.42      0.26 o
  -2   1   2      363.26      443.39     18.01 o
  -1   1   2      961.21      945.88    107.60 o
   1   1   2      142.61      180.41     20.09 o
   2   1   2       72.91       68.88      5.90 o
   3   1   2       31.78       26.12      0.88 o
   4   1   2        0.62       -0.33      0.33 o
   5   1   2      224.93      245.07      3.25 o
   6   1   2      337.35      322.44      4.13 o
   7   1   2       30.60       23.42      1.43 o
  -7   2   2       16.87       17.52      1.27 o
  -6   2   2       10.28        8.21      0.99 o
  -5   2   2        1.98        0.77      0.35 o
  -4   2   2       13.64       18.65      1.03 o
  -3   2   2      126.11      142.73      8.75 o
  -2   2   2      266.69      272.60     20.00 o
  -1   2   2       56.19       57.39      4.81 o
   0   2   2     1223.48     1086.19      3.97 o
   1   2   2       34.88       43.10      1.82 o
   2   2   2       26.24       52.21      3.36 o
   3   2   2     1562.10     1875.98    113.44 o
   4   2   2        0.62        0.00      0.22 o
   5   2   2      404.93      395.65     13.45 o
   6   2   2       38.84       33.78      1.49 o
  -7   3   2        3.06        2.26      0.77 o
  -6   3   2        9.30        8.60      0.99 o
  -5   3   2       42.27       46.68      1.76 o
  -4   3   2      135.79      148.88      9.75 o
  -3   3   2       68.24       63.79      3.73 o
  -2   3   2       23.32       27.99      1.69 o
  -1   3   2      305.70      269.77      6.61 o
   0   3   2      264.91      238.78      1.93 o
   1   3   2      206.41      179.28      6.86 o
   2   3   2     1217.08     1325.58     34.14 o
   3   3   2      284.55      300.08     10.47 o
   4   3   2       32.08       28.56      0.71 o
   5   3   2       62.99       63.43      1.76 o
   6   3   2        8.01        8.27      0.88 o
  -6   4   2       76.37       74.89      2.04 o
  -5   4   2      125.19      118.76     13.80 o
  -4   4   2       97.04      115.87      8.72 o
  -3   4   2       68.38       69.86      4.87 o
  -2   4   2       78.50       82.64      3.63 o
  -1   4   2      951.57      866.43     54.34 o
   0   4   2      344.36      328.79     47.04 o
   1   4   2      258.43      246.61     19.26 o
   2   4   2        3.60        5.40      0.31 o
   3   4   2       81.67       71.15      0.99 o
   4   4   2       42.76       47.23      1.76 o
   5   4   2        5.25        6.39      0.77 o
   6   4   2        0.15       -0.17      0.50 o
  -6   5   2       66.65       60.67      1.87 o
  -5   5   2       57.17       55.05      6.64 o
  -4   5   2        0.57        0.80      0.33 o
  -3   5   2      329.60      364.14     39.37 o
  -2   5   2       71.64       68.59      2.29 o
  -1   5   2       37.12       41.88      2.76 o
   0   5   2      209.35      195.78     24.61 o
   1   5   2        1.39        1.23      0.33 o
   2   5   2      151.00      133.44      7.44 o
   3   5   2       92.50       97.23      4.85 o
   4   5   2        2.50        2.53      0.50 o
   5   5   2        2.47        0.77      0.44 o
   6   5   2        6.93        6.01      0.83 o
  -5   6   2        2.64        1.93      0.61 o
  -4   6   2       73.09       75.97     12.40 o
  -3   6   2       30.62       30.67      4.41 o
  -2   6   2      105.87      116.42      4.05 o
  -1   6   2        0.09        0.29      0.63 o
   0   6   2       20.84       17.61      1.35 o
   1   6   2       94.67       90.13     10.06 o
   2   6   2      112.28      117.26      8.98 o
   3   6   2       19.55       23.54      0.72 o
   4   6   2        6.58        7.94      0.72 o
   5   6   2        0.06        0.44      0.44 o
  -5   7   2        2.61        2.37      0.66 o
  -4   7   2       62.39       52.41      1.65 o
  -3   7   2        0.92        2.53      0.61 o
  -2   7   2      133.66      131.62      3.36 o
  -1   7   2       27.33       26.40      2.15 o
   0   7   2      110.54      102.52     11.63 o
   1   7   2      130.96      133.98     18.27 o
   2   7   2       28.42       36.36      3.31 o
   3   7   2        0.96        1.99      0.33 o
   4   7   2       12.60       12.62      0.88 o
   5   7   2       50.00       52.90      1.76 o
  -5   8   2        1.11        2.87      0.77 o
  -4   8   2       32.94       29.98      1.38 o
  -3   8   2       75.11       77.32      1.98 o
  -2   8   2        1.05        0.61      0.44 o
  -1   8   2       90.80      100.30      2.04 o
   0   8   2      114.29      112.56     11.13 o
   1   8   2       10.07       12.75      2.09 o
   2   8   2        3.31        2.62      0.35 o
   3   8   2      190.17      194.15      2.87 o
   4   8   2       13.31       11.46      0.94 o
  -4   9   2        5.24        6.23      0.88 o
  -3   9   2        0.09        0.22      0.50 o
  -2   9   2       27.94       28.00      1.27 o
  -1   9   2       39.89       45.46      1.49 o
   0   9   2       11.69       13.12      0.88 o
   1   9   2       47.80       53.68      1.60 o
   2   9   2       55.23       73.18      1.82 o
   3   9   2       28.89       28.33      1.27 o
   4   9   2       34.46       36.32      1.54 o
  -4  10   2        8.73        8.98      1.05 o
  -3  10   2        2.13        1.38      0.61 o
  -2  10   2       18.28       20.89      1.21 o
  -1  10   2        0.04       -0.39      0.44 o
   0  10   2       15.28       18.63      1.10 o
   1  10   2        0.56        0.77      0.50 o
  -2  11   2        0.01       -0.17      0.55 o
  -1  11   2        2.33        3.42      0.72 o
   0  11   2        5.90        7.49      0.88 o
   1  11   2        1.96        3.14      0.66 o
  -2 -11   3        0.00        0.11      0.50 o
  -1 -11   3        2.49        2.70      0.66 o
   0 -11   3       15.85       16.86      1.16 o
   1 -11   3      185.14      242.13     33.12 o
   2 -11   3        7.81        6.90      1.98 o
   3 -11   3       11.55       14.30      0.81 o
  -3 -10   3        0.28        0.22      0.50 o
  -2 -10   3        1.48        1.16      0.55 o
  -1 -10   3       22.35       24.30      1.21 o
   0 -10   3       64.62       65.36      1.87 o
   1 -10   3       53.57       61.07      9.34 o
   2 -10   3        7.19        7.87      1.65 o
   3 -10   3       20.89       24.24      1.60 o
   4 -10   3       11.51       11.85      1.05 o
  -4  -9   3        0.13        0.11      0.50 o
  -3  -9   3        2.65        2.76      0.61 o
  -2  -9   3       65.36       65.91      1.87 o
  -1  -9   3        0.03        0.66      0.44 o
   0  -9   3        9.05       12.88      2.51 o
   1  -9   3       58.45       63.83     10.83 o
   2  -9   3       18.36       19.83      2.56 o
   3  -9   3       17.29       19.32      0.85 o
   4  -9   3        6.76        6.45      0.83 o
   5  -9   3        1.00        0.94      0.66 o
  -5  -8   3        1.64        2.98      0.72 o
  -4  -8   3        1.75        1.87      0.55 o
  -3  -8   3       37.68       34.94      1.38 o
  -2  -8   3       41.70       39.24      1.38 o
  -1  -8   3       14.26       12.62      0.83 o
   0  -8   3       67.37       77.26     18.21 o
   1  -8   3       72.24       78.05     14.77 o
   2  -8   3       15.23       16.43      1.35 o
   3  -8   3        0.04       -0.08      0.28 o
   4  -8   3       25.30       23.86      1.21 o
   5  -8   3        5.23        6.45      0.88 o
  -5  -7   3        8.94        9.59      0.94 o
  -4  -7   3        6.47        4.57      0.72 o
  -3  -7   3       53.54       46.02      1.49 o
  -2  -7   3        5.18        5.07      0.61 o
  -1  -7   3       77.59       85.09     19.81 o
   0  -7   3       87.46       94.61     20.58 o
   1  -7   3       37.54       41.93      8.16 o
   2  -7   3       19.70       18.19      2.23 o
   3  -7   3       49.51       46.97      1.57 o
   4  -7   3        0.05        0.00      0.44 o
   5  -7   3      128.15      103.82      2.42 o
   6  -7   3       18.20       19.34      1.32 o
  -5  -6   3        1.43        1.16      0.55 o
  -4  -6   3       60.43       49.71      1.60 o
  -3  -6   3       21.56       16.42      0.88 o
  -2  -6   3       56.30       46.68      1.32 o
  -1  -6   3       47.66       45.83     10.53 o
   0  -6   3       40.84       51.28     11.99 o
   1  -6   3       13.61       19.27      3.83 o
   2  -6   3      143.19      146.94     20.09 o
   3  -6   3      225.38      229.11     10.77 o
   4  -6   3      268.97      244.57      3.25 o
   5  -6   3       10.56        8.38      0.88 o
   6  -6   3        3.62        3.31      0.77 o
  -6  -5   3       52.67       38.85      1.65 o
  -5  -5   3       19.45       17.25      1.05 o
  -4  -5   3       10.07        8.38      0.72 o
  -3  -5   3       97.65       87.24      1.76 o
  -2  -5   3      150.52      180.13     57.86 o
  -1  -5   3        1.23        2.14      0.87 o
   0  -5   3      201.05      286.84     48.07 o
   1  -5   3      372.12      402.41     90.52 o
   2  -5   3       82.00       51.36      7.69 o
   3  -5   3      351.70      333.96      3.31 o
   4  -5   3        7.97        9.31      0.77 o
   5  -5   3       45.80       43.92      1.54 o
   6  -5   3       25.82       21.49      1.27 o
  -6  -4   3        0.48       -0.11      0.44 o
  -5  -4   3       22.49       12.45      0.88 o
  -4  -4   3      197.11      166.43      2.59 o
  -3  -4   3      210.55      278.88     90.49 o
  -2  -4   3        0.05        0.36      0.33 o
  -1  -4   3      123.11      135.79     19.52 o
   0  -4   3       65.05       80.61     10.86 o
   1  -4   3        8.82        7.60      0.50 o
   2  -4   3      387.25      345.76     11.35 o
   3  -4   3       44.94       41.39      1.16 o
   4  -4   3       34.26       32.51      1.21 o
   5  -4   3      119.84      123.06      2.42 o
   6  -4   3       51.87       49.49      1.76 o
  -6  -3   3        2.28        0.61      0.50 o
  -5  -3   3       86.15       64.97      1.76 o
  -4  -3   3      250.04      334.29    102.06 o
  -3  -3   3       42.54       52.43     12.73 o
  -2  -3   3       64.94       67.54     14.85 o
  -1  -3   3        4.75        2.48      1.43 o
   0  -3   3        6.03        9.93      2.12 o
   1  -3   3        9.42       10.69      0.50 o
   2  -3   3        0.04        0.09      0.22 o
   3  -3   3       16.92       20.11      0.83 o
   4  -3   3      128.64      132.32      2.20 o
   5  -3   3      171.23      192.27      2.92 o
   6  -3   3        9.28        9.42      0.94 o
  -6  -2   3       19.76       14.49      1.05 o
  -5  -2   3       74.85       77.15      1.82 o
  -4  -2   3      102.05      126.61     29.43 o
  -3  -2   3       19.43       19.85      6.20 o
  -2  -2   3      921.92      934.56    180.15 o
  -1  -2   3      776.46      755.55    145.54 o
   0  -2   3      413.80      334.76     33.01 o
   1  -2   3      302.81      247.88      1.93 o
   2  -2   3      370.21      383.72      2.76 o
   3  -2   3       13.02       19.73      0.77 o
   4  -2   3      164.09      181.14      2.48 o
   5  -2   3      241.19      270.58      3.42 o
   6  -2   3        0.89        0.39      0.55 o
   7  -2   3      192.22      200.48      3.69 o
  -7  -1   3        7.53        3.36      0.77 o
  -6  -1   3       15.17       17.30      1.05 o
  -5  -1   3       14.29       18.73      3.94 o
  -4  -1   3      166.05      204.45     34.19 o
  -3  -1   3      119.21      126.78     14.19 o
  -2  -1   3      333.04      305.71     29.07 o
  -1  -1   3     2960.40     2673.03    314.20 o
   0  -1   3      157.54      102.28      0.99 o
   1  -1   3     1622.28     1560.56      8.43 o
   2  -1   3      386.79      432.38      2.81 o
   3  -1   3       50.31       48.11      1.10 o
   4  -1   3      329.23      383.83      3.53 o
   5  -1   3      366.60      408.30      4.19 o
   6  -1   3        4.57        6.83      0.88 o
   7  -1   3        5.50        3.53      0.88 o
  -7   0   3       10.57        9.64      0.99 o
  -6   0   3        2.48        3.25      0.72 o
  -5   0   3       59.30       68.66     10.94 o
  -4   0   3       40.92       41.94      5.21 o
  -3   0   3      888.53     1080.89     40.16 o
  -2   0   3      769.07      764.93      9.51 o
  -1   0   3     1814.94     1584.03     49.32 o
   0   0   3     1316.36     1206.97    188.88 o
   1   0   3     2829.59     3254.48     12.40 o
   2   0   3      206.21      237.63      1.98 o
   3   0   3       98.39      134.19      1.82 o
   4   0   3      448.89      506.89      4.08 o
   5   0   3       19.21       17.63      1.16 o
   6   0   3       44.88       38.02      1.54 o
   7   0   3        3.82        2.04      0.77 o
  -7   1   3       54.02       49.16      1.87 o
  -6   1   3       61.31       52.46      1.71 o
  -5   1   3       62.63       77.67      8.51 o
  -4   1   3       78.50      101.02      7.38 o
  -3   1   3      125.17      137.07      2.30 o
  -2   1   3      133.00      135.20      5.16 o
  -1   1   3       28.93       35.16      2.60 o
   0   1   3     1361.51     1258.57      4.63 o
   1   1   3      210.32      253.60     32.49 o
   2   1   3      100.79      142.39     14.49 o
   3   1   3       92.09       84.64      6.72 o
   4   1   3      297.73      310.78     25.38 o
   5   1   3       31.40       33.24      1.41 o
   6   1   3        1.12        1.05      0.61 o
  -7   2   3       28.88       21.33      1.32 o
  -6   2   3        8.89       10.25      0.94 o
  -5   2   3       30.90       30.86      1.21 o
  -4   2   3       23.27       28.04      1.17 o
  -3   2   3       13.28       14.05      0.92 o
  -2   2   3      159.54      167.94     15.22 o
  -1   2   3      174.18      167.75     23.37 o
   0   2   3       69.83       62.99      0.94 o
   1   2   3      214.77      235.77     19.65 o
   2   2   3      104.82      117.84      9.86 o
   3   2   3      211.44      187.11     15.43 o
   4   2   3      283.41      315.48     19.07 o
   5   2   3        0.56        1.09      0.52 o
   6   2   3       11.30       10.75      0.99 o
  -6   3   3       30.64       25.52      1.27 o
  -5   3   3       11.83       10.49      0.66 o
  -4   3   3       38.96       38.13      2.35 o
  -3   3   3      317.93      346.95     24.91 o
  -2   3   3      637.42      632.56     71.89 o
  -1   3   3       66.38       88.85      9.84 o
   0   3   3      213.42      197.73     32.21 o
   1   3   3      100.95      118.93      0.91 o
   2   3   3        6.77        1.69      0.19 o
   3   3   3      415.43      471.87     29.29 o
   4   3   3       24.28       35.17      2.07 o
   5   3   3       13.81       12.24      0.60 o
   6   3   3       17.73       15.10      1.10 o
  -6   4   3        6.48        5.40      0.77 o
  -5   4   3        1.62        2.08      0.33 o
  -4   4   3      123.46      122.84      8.38 o
  -3   4   3      243.73      258.86     20.99 o
  -2   4   3      102.26       88.87      7.23 o
  -1   4   3      589.18      664.46     10.55 o
   0   4   3      385.02      355.62     50.81 o
   1   4   3       29.13       24.60      1.63 o
   2   4   3       16.72       16.78      0.49 o
   3   4   3       41.31       57.12      0.94 o
   4   4   3       29.93       25.13      0.72 o
   5   4   3       29.97       26.73      1.21 o
   6   4   3       31.43       28.49      1.38 o
  -5   5   3       34.11       24.36      1.16 o
  -4   5   3        0.36       -0.01      0.33 o
  -3   5   3     1247.36     1382.50    105.43 o
  -2   5   3      226.37      214.07     16.05 o
  -1   5   3      475.08      457.55     19.29 o
   0   5   3        6.71        3.66      0.72 o
   1   5   3        5.98        6.88      0.33 o
   2   5   3       19.26       14.07      0.94 o
   3   5   3       41.89       39.90      1.02 o
   4   5   3       49.13       55.24      2.09 o
   5   5   3        1.44        2.37      0.61 o
   6   5   3       20.54       21.93      1.27 o
  -6   6   3        0.01       -0.33      0.61 o
  -5   6   3       64.89       54.61      1.71 o
  -4   6   3      314.52      282.60      3.47 o
  -3   6   3      680.03      627.52      4.85 o
  -2   6   3        1.08        0.88      0.39 o
  -1   6   3      102.57      102.30      7.88 o
   0   6   3       79.03       68.41      8.13 o
   1   6   3        0.73        0.29      0.17 o
   2   6   3       66.27       65.83      4.55 o
   3   6   3       39.17       45.22      1.16 o
   4   6   3        8.35       10.53      0.83 o
   5   6   3        7.43        8.49      0.83 o
  -5   7   3        6.36        7.00      0.88 o
  -4   7   3       17.64       16.20      1.05 o
  -3   7   3        8.26        8.21      0.83 o
  -2   7   3      107.41      107.41      2.09 o
  -1   7   3      142.77      147.75      2.31 o
   0   7   3       15.65       16.26      0.83 o
   1   7   3       39.71       36.37      4.02 o
   2   7   3       69.12       76.24      5.13 o
   3   7   3        0.67        1.48      0.55 o
   4   7   3        3.54        3.91      0.61 o
   5   7   3        2.24        3.20      0.66 o
  -5   8   3        0.04        0.17      0.61 o
  -4   8   3       14.11       14.38      1.05 o
  -3   8   3       41.28       40.56      1.49 o
  -2   8   3       37.11       37.53      1.38 o
  -1   8   3       12.12       12.45      0.88 o
   0   8   3       13.53       13.72      0.88 o
   1   8   3       28.69       31.74      1.21 o
   2   8   3       18.25       17.69      0.99 o
   3   8   3      144.85      170.89      2.70 o
  -4   9   3        6.31        5.73      0.88 o
  -3   9   3        8.18        8.43      0.88 o
  -2   9   3        0.07       -0.06      0.44 o
  -1   9   3        1.82        2.04      0.55 o
   0   9   3        0.26       -0.39      0.39 o
   1   9   3       54.67       63.15      1.76 o
   2   9   3       34.28       41.77      1.49 o
  -3  10   3        6.87        6.67      0.88 o
  -2  10   3        0.94        2.09      0.66 o
  -1  10   3       11.37       15.04      1.05 o
   0  10   3       90.28       97.27      2.26 o
   1  10   3       21.39       25.96      1.27 o
   2  10   3        0.45        0.61      0.50 o
  -2  11   3        3.37        1.87      0.72 o
  -1  11   3       11.87       14.33      1.10 o
   0  11   3        1.79        1.49      0.61 o
   1  11   3        0.16        0.17      0.50 o
  -2 -11   4        4.57        7.00      0.94 o
  -1 -11   4        2.64        3.20      0.72 o
   0 -11   4       54.92       63.10      1.98 o
   1 -11   4        5.79        4.62      0.64 o
   2 -11   4       25.52       35.26      4.33 o
   3 -11   4       15.99       20.22      1.43 o
  -3 -10   4       15.70       15.49      1.10 o
  -2 -10   4       10.01        8.43      0.88 o
  -1 -10   4        0.93        1.49      0.55 o
   0 -10   4        0.56        0.55      0.55 o
   1 -10   4       35.73       47.69      8.18 o
   2 -10   4        9.81       12.08      1.54 o
   3 -10   4        4.44        4.83      0.69 o
   4 -10   4        0.30       -0.11      0.55 o
  -4  -9   4       14.44       13.39      1.10 o
  -3  -9   4        0.22        0.11      0.44 o
  -2  -9   4       35.01       34.00      1.38 o
  -1  -9   4       43.77       43.65      1.54 o
   0  -9   4       11.06       10.53      0.88 o
   1  -9   4        7.15        9.16      0.63 o
   2  -9   4        7.25        5.24      0.77 o
   3  -9   4       19.10       18.55      2.29 o
   4  -9   4       40.23       37.97      1.60 o
  -4  -8   4        0.11       -0.06      0.44 o
  -3  -8   4        0.04        0.00      0.39 o
  -2  -8   4       16.77       16.26      0.99 o
  -1  -8   4       35.44       31.91      1.27 o
   0  -8   4        0.78        0.68      0.29 o
   1  -8   4       26.26       28.65      6.14 o
   2  -8   4       94.99       97.15     17.50 o
   3  -8   4      108.76      106.62      9.59 o
   4  -8   4       21.45       20.17      1.16 o
   5  -8   4        0.23       -0.50      0.50 o
  -5  -7   4        3.21        4.30      0.77 o
  -4  -7   4        0.16        0.39      0.44 o
  -3  -7   4       20.51       18.63      1.05 o
  -2  -7   4       83.40       70.43      1.71 o
  -1  -7   4        4.44        4.74      0.61 o
   0  -7   4       31.55       31.49      7.25 o
   1  -7   4       87.70       90.54     19.37 o
   2  -7   4      194.70      197.40     35.54 o
   3  -7   4      115.72      116.77      9.67 o
   4  -7   4       16.90       13.12      0.94 o
   5  -7   4        0.36       -0.22      0.55 o
  -5  -6   4        3.11        2.20      0.61 o
  -4  -6   4       21.93       18.96      1.05 o
  -3  -6   4      104.69       92.80      1.98 o
  -2  -6   4       47.78       69.56     27.14 o
  -1  -6   4        0.39        0.75      0.74 o
   0  -6   4       95.98      106.80     25.13 o
   1  -6   4        0.41        0.98      0.33 o
   2  -6   4      202.56      178.44      2.48 o
   3  -6   4        0.05        1.26      1.10 o
   4  -6   4       24.97       30.03      1.27 o
   5  -6   4       70.16       66.85      1.93 o
   6  -6   4        6.10        4.96      0.88 o
  -6  -5   4        3.41        3.47      0.77 o
  -5  -5   4       13.11        9.26      0.83 o
  -4  -5   4       36.74       34.33      1.27 o
  -3  -5   4       42.43       57.25     20.31 o
  -2  -5   4        1.84        2.17      0.66 o
  -1  -5   4       36.56       67.84     10.47 o
   0  -5   4      163.60      179.62     25.27 o
   1  -5   4      872.04      724.23      4.41 o
   2  -5   4       83.98       77.21      1.54 o
   3  -5   4      370.17      365.20     15.02 o
   4  -5   4      157.07      161.80      2.59 o
   5  -5   4      100.77      104.21      2.31 o
   6  -5   4        1.59        0.77      0.61 o
  -6  -4   4       11.83        6.34      0.83 o
  -5  -4   4       18.43       17.14      0.99 o
  -4  -4   4        0.42        1.14      0.37 o
  -3  -4   4       65.68       85.87     27.58 o
  -2  -4   4      799.86      941.52    268.96 o
  -1  -4   4     1797.84     1880.29    491.92 o
   0  -4   4       90.30       81.56     14.22 o
   1  -4   4      340.96      278.30      2.53 o
   2  -4   4      565.97      507.45     16.31 o
   3  -4   4      446.23      428.47      3.69 o
   4  -4   4      118.84      122.18      2.20 o
   5  -4   4       20.51       22.10      1.16 o
   6  -4   4       19.57       20.11      1.27 o
  -6  -3   4       25.66       17.80      1.10 o
  -5  -3   4        0.81       -0.04      0.33 o
  -4  -3   4       28.34       31.67     10.80 o
  -3  -3   4      177.11      216.84     59.74 o
  -2  -3   4     2348.24     2505.60    611.70 o
  -1  -3   4      846.02      853.05    178.83 o
   0  -3   4       15.27       11.09      1.76 o
   1  -3   4      182.37      153.70      1.71 o
   2  -3   4      363.29      323.37      6.28 o
   3  -3   4       88.35       81.84      1.60 o
   4  -3   4       21.55       26.34      1.10 o
   5  -3   4        0.03        0.06      0.50 o
   6  -3   4       29.48       31.52      1.49 o
  -6  -2   4        9.52       10.86      0.88 o
  -5  -2   4       13.70       15.84      5.13 o
  -4  -2   4      819.03      982.32    253.44 o
  -3  -2   4      209.32      247.19     57.26 o
  -2  -2   4       20.89       18.92      2.84 o
  -1  -2   4       81.48       74.59     12.98 o
   0  -2   4        1.85        0.95      0.13 o
   1  -2   4       67.20       49.71      0.94 o
   2  -2   4       10.77       16.59      0.66 o
   3  -2   4       21.13       29.70      0.94 o
   4  -2   4      105.13      117.27      2.09 o
   5  -2   4        3.80        5.29      0.77 o
   6  -2   4       15.02       15.76      1.16 o
  -6  -1   4        0.62       -0.06      0.44 o
  -5  -1   4      106.08      134.12     32.43 o
  -4  -1   4      182.43      203.88     43.18 o
  -3  -1   4      145.75      163.51     26.87 o
  -2  -1   4       30.95       35.51      4.99 o
  -1  -1   4      199.84      168.66     19.23 o
   0  -1   4      133.88      114.72     26.31 o
   1  -1   4      456.46      481.65      3.83 o
   2  -1   4     1016.84     1271.07      5.13 o
   3  -1   4      307.45      390.39      3.20 o
   4  -1   4      163.06      204.89      2.70 o
   5  -1   4      904.23     1010.69      6.61 o
   6  -1   4        7.11        6.67      0.88 o
  -6   0   4        3.61        5.54      2.26 o
  -5   0   4       23.26       26.51      5.87 o
  -4   0   4        8.16        6.89      1.21 o
  -3   0   4        8.25        8.72      0.91 o
  -2   0   4      191.67      173.12      2.46 o
  -1   0   4     1730.08     1382.99     71.21 o
   0   0   4      122.89      114.23     19.45 o
   1   0   4     1436.21     1609.28     76.52 o
   2   0   4       44.43       87.62      1.27 o
   3   0   4      291.37      394.08      3.14 o
   4   0   4     1066.94     1257.46      6.50 o
   5   0   4        5.58        4.68      0.77 o
   6   0   4        6.81        7.27      0.88 o
  -6   1   4        9.41       11.37      2.42 o
  -5   1   4        2.82        4.28      0.74 o
  -4   1   4       41.34       49.49      4.66 o
  -3   1   4      134.40      124.18      0.92 o
  -2   1   4     1206.61     1143.12     31.31 o
  -1   1   4      644.38      523.52     19.06 o
   0   1   4       65.92       87.77      8.98 o
   1   1   4        8.51       23.41      3.25 o
   2   1   4     2474.72     3170.45    456.52 o
   3   1   4        3.51        2.70      0.33 o
   4   1   4        0.00        0.42      0.26 o
   5   1   4       43.52       39.84      4.35 o
   6   1   4       25.98       21.42      1.18 o
  -6   2   4        1.83        1.83      0.80 o
  -5   2   4       60.50       62.32      4.82 o
  -4   2   4      182.70      185.95      6.40 o
  -3   2   4       82.13       96.51      3.70 o
  -2   2   4      886.32      894.80     64.58 o
  -1   2   4       73.86       85.97      1.21 o
   0   2   4      152.27      187.42      1.82 o
   1   2   4       55.59       64.38      7.08 o
   2   2   4       15.86        8.55      0.52 o
   3   2   4        4.52        3.97      1.05 o
   4   2   4      169.63      166.57     14.96 o
   5   2   4       90.29       86.37      5.46 o
   6   2   4       12.48       10.86      0.99 o
  -6   3   4       18.51       21.05      1.32 o
  -5   3   4       87.92       84.50      1.34 o
  -4   3   4       75.71       85.30      4.29 o
  -3   3   4        2.18        1.95      0.22 o
  -2   3   4      191.21      223.45     26.35 o
  -1   3   4      247.15      294.72      2.42 o
   0   3   4        1.24        0.99      0.22 o
   1   3   4       66.22       71.79      1.79 o
   2   3   4        4.45        7.20      0.35 o
   3   3   4      241.52      245.86     19.15 o
   4   3   4      291.77      303.31     21.33 o
   5   3   4       48.45       53.92      3.47 o
   6   3   4        0.23       -0.39      0.50 o
  -5   4   4       53.30       47.51      6.78 o
  -4   4   4       34.21       27.94      1.98 o
  -3   4   4      138.84      126.28     10.22 o
  -2   4   4      386.39      409.11     53.49 o
  -1   4   4       26.13       26.69      2.87 o
   0   4   4        3.63        6.49      1.02 o
   1   4   4       70.69       68.48      3.17 o
   2   4   4       17.81       17.54      0.66 o
   3   4   4      254.06      282.29      9.45 o
   4   4   4       39.03       47.35      1.41 o
   5   4   4       16.45       20.93      0.76 o
   6   4   4        8.07        6.72      0.88 o
  -5   5   4        7.37        6.56      0.83 o
  -4   5   4      175.85      147.75      2.42 o
  -3   5   4       69.41       69.04      3.80 o
  -2   5   4      487.49      436.68      2.38 o
  -1   5   4       95.25       89.28      1.60 o
   0   5   4       60.07       53.66      6.17 o
   1   5   4        9.66        7.21      1.10 o
   2   5   4       93.67      101.58      5.18 o
   3   5   4       10.47       15.39      0.56 o
   4   5   4       35.78       40.79      0.94 o
   5   5   4       88.82       81.84      2.04 o
  -5   6   4        1.45        1.76      0.61 o
  -4   6   4        0.07        0.50      0.50 o
  -3   6   4      384.81      356.06      3.69 o
  -2   6   4      153.60      143.39      2.26 o
  -1   6   4       13.66       12.34      0.72 o
   0   6   4       25.76       25.90      0.94 o
   1   6   4       60.41       63.04      1.49 o
   2   6   4       76.98       83.05      4.77 o
   3   6   4      239.05      250.16     11.35 o
   4   6   4       28.94       32.16      1.93 o
   5   6   4        0.98        0.33      0.50 o
  -5   7   4       39.89       35.38      1.54 o
  -4   7   4       13.68       11.96      0.94 o
  -3   7   4       45.15       40.67      1.43 o
  -2   7   4        0.63        1.49      0.50 o
  -1   7   4       46.36       43.32      1.38 o
   0   7   4      206.33      214.37      2.87 o
   1   7   4       19.14       20.83      0.99 o
   2   7   4      385.41      416.56      4.02 o
   3   7   4       15.53       13.23      0.88 o
  -5   8   4        0.26        0.39      0.61 o
  -4   8   4        1.60        2.53      0.66 o
  -3   8   4        1.62        1.76      0.55 o
  -2   8   4       57.29       61.12      1.76 o
  -1   8   4      118.79      115.56      2.31 o
   0   8   4       13.98       14.66      0.94 o
   1   8   4        0.04       -0.39      0.39 o
   2   8   4        7.77        9.15      0.83 o
   3   8   4       19.78       26.34      1.21 o
  -4   9   4        6.12        7.00      0.94 o
  -3   9   4       24.87       24.36      1.32 o
  -2   9   4       26.83       26.95      1.27 o
  -1   9   4       31.76       34.11      1.38 o
   0   9   4        1.57        1.87      0.55 o
   1   9   4        1.34        0.77      0.44 o
   2   9   4        4.86        6.06      0.72 o
   3   9   4        1.61        2.42      0.61 o
  -3  10   4        5.23        4.90      0.83 o
  -2  10   4        6.60        6.45      0.83 o
  -1  10   4        2.52        2.48      0.61 o
   0  10   4        1.48        1.32      0.55 o
   1  10   4        7.52        7.38      0.83 o
   2  10   4        0.89        0.94      0.50 o
  -1  11   4        6.72       10.80      0.99 o
   0  11   4        2.91        3.03      0.66 o
  -1 -11   5        2.09        3.20      0.77 o
   0 -11   5        4.61        5.79      0.88 o
   1 -11   5        0.98        0.55      0.66 o
   2 -11   5        1.56        0.66      0.72 o
  -3 -10   5        0.97        0.83      0.61 o
  -2 -10   5       11.90       12.90      1.05 o
  -1 -10   5        2.48        3.36      0.72 o
   0 -10   5        2.45        3.64      0.72 o
   1 -10   5       20.06       28.20      5.13 o
   2 -10   5       21.28       21.71      1.27 o
   3 -10   5       25.37       29.11      1.96 o
  -4  -9   5        0.80        1.05      0.61 o
  -3  -9   5       17.16       15.82      1.10 o
  -2  -9   5       11.81       13.12      0.99 o
  -1  -9   5        0.40        0.88      0.55 o
   0  -9   5       34.16       34.77      1.38 o
   1  -9   5       62.19       81.24     17.86 o
   2  -9   5       17.84       17.52      1.10 o
   3  -9   5        0.62       -0.03      0.43 o
   4  -9   5       49.22       42.87      1.71 o
  -4  -8   5       11.61        9.81      0.94 o
  -3  -8   5       37.95       33.07      1.38 o
  -2  -8   5        8.94        9.48      0.83 o
  -1  -8   5        4.01        2.76      0.55 o
   0  -8   5       53.43       46.40      1.49 o
   1  -8   5       27.03       28.99      1.21 o
   2  -8   5        1.03        1.05      0.55 o
   3  -8   5        8.76        8.17      1.41 o
   4  -8   5       80.50       70.81      2.04 o
   5  -8   5        2.91        1.65      0.72 o
  -5  -7   5       21.57       20.45      1.27 o
  -4  -7   5       20.12       18.30      1.10 o
  -3  -7   5       17.39       15.10      0.94 o
  -2  -7   5        6.79        4.41      0.61 o
  -1  -7   5        7.42        6.01      0.61 o
   0  -7   5      103.85       91.76      1.87 o
   1  -7   5       39.21       31.47      1.16 o
   2  -7   5       20.31       14.82      0.94 o
   3  -7   5      167.21      157.75     11.27 o
   4  -7   5       82.02       79.08      2.04 o
   5  -7   5        0.52        0.28      0.55 o
  -5  -6   5        8.63        5.40      0.77 o
  -4  -6   5        0.19        0.77      0.44 o
  -3  -6   5       29.43       39.60     15.60 o
  -2  -6   5       76.35      116.36     42.10 o
  -1  -6   5        3.26        3.73      0.94 o
   0  -6   5       26.48       17.14      0.83 o
   1  -6   5        2.85        1.76      0.44 o
   2  -6   5      235.33      190.18      2.65 o
   3  -6   5      325.32      316.95     18.27 o
   4  -6   5       58.90       59.24      1.76 o
   5  -6   5        1.62        1.21      0.61 o
   6  -6   5       15.88       13.72      1.16 o
  -6  -5   5        2.28        0.77      0.55 o
  -5  -5   5        0.27       -0.39      0.39 o
  -4  -5   5       43.53       59.27     24.61 o
  -3  -5   5      135.33      201.93     74.01 o
  -2  -5   5       34.76       43.81     14.60 o
  -1  -5   5        1.28        1.24      0.55 o
   0  -5   5        6.70        5.78      1.57 o
   1  -5   5        8.86        7.94      0.61 o
   2  -5   5      250.74      205.88      2.59 o
   3  -5   5      186.64      176.66      5.79 o
   4  -5   5        1.01        1.10      0.50 o
   5  -5   5       42.78       41.11      1.54 o
   6  -5   5        4.68        3.47      0.83 o
  -6  -4   5        1.13        0.06      0.50 o
  -5  -4   5       17.08       16.60      6.03 o
  -4  -4   5      119.29      226.61      3.20 o
  -3  -4   5      267.11      331.87    105.56 o
  -2  -4   5      296.77      315.95     88.70 o
  -1  -4   5      335.60      375.43     88.56 o
   0  -4   5       26.44       20.81      3.58 o
   1  -4   5       33.60       25.68      0.83 o
   2  -4   5        4.31        5.37      0.41 o
   3  -4   5        0.36        0.11      0.39 o
   4  -4   5       36.16       38.30      1.38 o
   5  -4   5       79.85       82.39      2.09 o
   6  -4   5      184.48      186.21      3.36 o
  -6  -3   5        6.95        4.19      0.72 o
  -5  -3   5      105.00      120.14     44.47 o
  -4  -3   5        4.30        3.86      2.18 o
  -3  -3   5        1.12        2.97      0.94 o
  -2  -3   5      406.76      446.07    104.51 o
  -1  -3   5        8.10        7.44      1.65 o
   0  -3   5       55.38       41.07      4.66 o
   1  -3   5       25.05       20.61      0.72 o
   2  -3   5      212.05      213.96      8.49 o
   3  -3   5      128.83      137.44      2.09 o
   4  -3   5      882.74      956.08      6.06 o
   5  -3   5       16.73       19.34      1.10 o
   6  -3   5        5.26        5.24      0.88 o
  -6  -2   5       34.20       30.66      9.86 o
  -5  -2   5       17.05       10.70      4.16 o
  -4  -2   5       76.38       77.24     20.91 o
  -3  -2   5      138.59      158.55     35.71 o
  -2  -2   5       52.72       55.97     18.30 o
  -1  -2   5      759.30      696.36     72.63 o
   0  -2   5      124.48       67.56      1.05 o
   1  -2   5      609.74      535.54      3.14 o
   2  -2   5     1033.90     1053.01      4.96 o
   3  -2   5      646.33      704.40      4.52 o
   4  -2   5       49.18       52.02      1.49 o
   5  -2   5       88.73       92.14      2.09 o
   6  -2   5        1.28        2.09      0.72 o
  -6  -1   5        5.30        8.85      2.04 o
  -5  -1   5        0.19        0.37      0.33 o
  -4  -1   5      195.48      235.89     53.87 o
  -3  -1   5      295.63      287.93     50.07 o
  -2  -1   5      454.10      419.30     58.66 o
  -1  -1   5      749.86      601.78     52.85 o
   0  -1   5      148.97      148.64     31.60 o
   1  -1   5      785.17      792.35      9.37 o
   4  -1   5        8.09        9.81      0.83 o
   5  -1   5        2.90        4.74      0.72 o
   6  -1   5       10.86       12.45      1.05 o
  -6   0   5        0.32        0.35      0.38 o
  -5   0   5       21.43       24.77      5.13 o
  -4   0   5      188.04      190.78     32.05 o
  -3   0   5      319.36      312.85     32.54 o
  -2   0   5      409.49      380.18     18.68 o
  -1   0   5       31.66       21.95      2.14 o
   0   0   5       62.65       52.34      8.07 o
   1   0   5       84.70       91.67      2.53 o
   2   0   5      240.07      347.05     34.58 o
   3   0   5       53.72       69.49      1.38 o
   4   0   5      127.49      144.99      2.26 o
   5   0   5       82.89       92.14      2.09 o
   6   0   5        3.53        3.18      0.48 o
  -6   1   5        2.18        2.22      0.46 o
  -5   1   5       23.78       22.20      2.34 o
  -4   1   5       57.38       53.72      3.06 o
  -3   1   5       96.86      105.13      2.30 o
  -2   1   5       64.47       49.79      1.28 o
  -1   1   5       27.69       15.55      1.52 o
   0   1   5       19.66       17.92      1.27 o
   1   1   5      316.60      428.48     62.63 o
   2   1   5        0.02        1.72      0.23 o
   3   1   5      388.99      429.58     58.83 o
   4   1   5      266.12      290.60     35.77 o
   5   1   5       61.95       61.21      4.71 o
   6   1   5        5.53        5.04      0.52 o
  -6   2   5        4.58        4.74      0.94 o
  -5   2   5        0.03       -0.28      0.39 o
  -4   2   5        1.48        1.20      0.30 o
  -3   2   5       91.91       84.68      2.23 o
  -2   2   5        0.10        3.34      0.38 o
  -1   2   5     1831.75     1771.73      7.83 o
   0   2   5       28.98       35.32      0.88 o
   1   2   5       34.29       32.78      4.11 o
   2   2   5       40.84       38.57      5.73 o
   3   2   5      441.55      496.97     59.10 o
   4   2   5       79.92       98.97      8.71 o
   5   2   5        7.59        8.45      0.56 o
   6   2   5       15.11       11.22      1.16 o
  -6   3   5        9.60        9.04      1.05 o
  -5   3   5       53.13       55.38      1.76 o
  -4   3   5       40.22       48.70      4.02 o
  -3   3   5      831.21      772.88     28.44 o
  -2   3   5      923.84      874.16      9.95 o
  -1   3   5       15.51       24.36      0.77 o
   0   3   5       11.56       19.89      0.72 o
   1   3   5       10.72       12.67      0.33 o
   2   3   5       86.63      104.06      9.20 o
   3   3   5       44.88       61.06      5.98 o
   4   3   5       33.65       31.91      1.96 o
   5   3   5       10.19       10.33      0.60 o
   6   3   5       21.48       21.11      1.21 o
  -5   4   5        3.75        5.57      0.83 o
  -4   4   5     1125.45     1083.31     87.43 o
  -3   4   5       20.81       18.16      0.62 o
  -2   4   5        0.01        0.04      0.17 o
  -1   4   5        2.30        2.59      0.33 o
   0   4   5       25.79       27.28      0.88 o
   1   4   5        1.73        0.39      0.13 o
   2   4   5        6.26        5.89      0.34 o
   3   4   5       59.88       59.41      3.28 o
   4   4   5       66.18       71.61      3.33 o
   5   4   5       34.59       31.96      1.38 o
   6   4   5       14.03       15.32      1.10 o
  -5   5   5       77.40       64.20      1.76 o
  -4   5   5        1.50        1.82      0.55 o
  -3   5   5        1.01        0.71      0.29 o
  -2   5   5       70.97       61.26      0.97 o
  -1   5   5       66.12       60.95      1.38 o
   0   5   5       24.22       26.84      0.94 o
   1   5   5        7.47        9.37      0.61 o
   2   5   5       65.43       67.40      1.60 o
   3   5   5       70.58       82.55      2.92 o
   4   5   5       12.60       13.10      0.91 o
   5   5   5       49.34       50.15      1.65 o
  -5   6   5       13.79       11.68      0.99 o
  -4   6   5        0.34        0.00      0.44 o
  -3   6   5      100.09       86.35      1.93 o
  -2   6   5      209.08      192.18      3.55 o
  -1   6   5      153.76      150.39      2.31 o
   0   6   5       23.43       22.32      0.99 o
   1   6   5       82.51       80.90      1.76 o
   2   6   5      135.56      139.31      2.37 o
   3   6   5      158.98      185.38      2.81 o
   4   6   5       25.05       27.44      1.21 o
  -5   7   5        1.49        1.49      0.66 o
  -4   7   5       11.36       10.20      0.94 o
  -3   7   5       82.21       73.62      1.87 o
  -2   7   5       97.94       92.14      2.04 o
  -1   7   5       30.16       33.18      1.27 o
   0   7   5       45.30       37.58      1.32 o
   1   7   5        6.68        6.89      0.72 o
   2   7   5      302.43      338.70      3.80 o
   3   7   5       24.31       22.21      1.10 o
   4   7   5        0.84        0.99      0.44 o
  -4   8   5       21.59       17.91      1.16 o
  -3   8   5        2.27        3.09      0.66 o
  -2   8   5       37.89       39.07      1.49 o
  -1   8   5       58.36       45.35      1.54 o
   0   8   5      209.23      194.81      2.98 o
   1   8   5        9.51        7.88      0.77 o
   2   8   5        6.58        7.05      0.77 o
   3   8   5       10.79       12.95      0.94 o
  -4   9   5        4.37        3.97      0.83 o
  -3   9   5        1.34        3.36      0.72 o
  -2   9   5        0.20        0.33      0.50 o
  -1   9   5       69.18       67.89      1.93 o
   0   9   5        3.45        4.30      0.66 o
   1   9   5        6.10        5.90      0.72 o
   2   9   5        1.79        2.20      0.55 o
   3   9   5        6.39        7.99      0.83 o
  -3  10   5        0.65        0.83      0.66 o
  -2  10   5       15.97       19.89      1.27 o
  -1  10   5       16.72       16.86      1.10 o
   0  10   5        6.49        7.77      0.88 o
   1  10   5        0.66        0.77      0.50 o
   2  10   5        1.78        1.49      0.61 o
  -1 -11   6        0.09        0.11      0.61 o
   0 -11   6        0.61        1.16      0.66 o
   1 -11   6       14.80       17.19      1.21 o
   2 -11   6       13.24       16.53      1.27 o
  -2 -10   6        0.02       -0.17      0.50 o
  -1 -10   6        4.51        4.79      0.77 o
   0 -10   6        8.98        9.75      0.94 o
   1 -10   6        5.53        6.01      0.88 o
   2 -10   6        0.77        0.83      0.61 o
   3 -10   6        2.47        2.54      0.58 o
  -3  -9   6        0.67        0.88      0.55 o
  -2  -9   6        9.04        7.27      0.83 o
  -1  -9   6       18.44       18.79      1.10 o
   0  -9   6        1.23        1.49      0.55 o
   1  -9   6        3.68        3.09      0.66 o
   2  -9   6       11.97        8.27      0.88 o
   3  -9   6       58.40       58.15      4.49 o
   4  -9   6        1.51        2.09      0.72 o
  -4  -8   6        0.39        0.06      0.50 o
  -3  -8   6        5.58        4.41      0.72 o
  -2  -8   6       41.41       39.46      1.49 o
  -1  -8   6       26.11       24.25      1.16 o
   0  -8   6       44.37       40.56      1.43 o
   1  -8   6       24.45       21.93      1.16 o
   2  -8   6       74.06       66.07      1.82 o
   3  -8   6        7.41        9.65      1.60 o
   4  -8   6       26.02       23.42      1.32 o
   5  -8   6        1.04        0.11      0.61 o
  -5  -7   6        0.40        0.44      0.55 o
  -4  -7   6        2.30        1.49      0.55 o
  -3  -7   6       32.21       58.41     23.39 o
  -2  -7   6       30.13       27.11      1.21 o
  -1  -7   6       17.44       11.46      0.83 o
   0  -7   6       38.04       33.34      1.21 o
   1  -7   6      270.34      232.61      3.09 o
   2  -7   6      104.85       90.87      2.04 o
   3  -7   6        1.56        2.67      1.21 o
   4  -7   6        1.44        1.43      0.61 o
   5  -7   6       14.29       13.39      1.10 o
  -5  -6   6        4.89        3.03      0.66 o
  -4  -6   6       22.64       36.95     15.02 o
  -3  -6   6       13.65       11.83      4.57 o
  -2  -6   6      337.64      424.05    148.65 o
  -1  -6   6        7.67       13.49      5.48 o
   0  -6   6      283.74      234.49      2.87 o
   1  -6   6       58.23       50.26      1.38 o
   2  -6   6        1.26        1.87      0.55 o
   3  -6   6       75.47       77.59      7.33 o
   4  -6   6       89.05       86.96      2.15 o
   5  -6   6       26.08       23.81      1.32 o
  -5  -5   6        8.04       10.33      4.90 o
  -4  -5   6        4.05       11.80      5.40 o
  -3  -5   6      155.89      184.69     66.41 o
  -2  -5   6      613.55      746.50    244.96 o
  -1  -5   6        3.51        4.79      1.63 o
   0  -5   6        5.91        7.36      0.96 o
   1  -5   6        8.93        8.05      0.61 o
   2  -5   6       93.99       79.85      1.71 o
   3  -5   6      233.62      227.91     12.70 o
   4  -5   6      110.46      108.62      2.26 o
   5  -5   6        8.39        9.42      0.94 o
   6  -5   6       11.67       10.80      1.10 o
  -6  -4   6        9.19        6.94      0.83 o
  -5  -4   6       52.91       72.08     26.95 o
  -4  -4   6       41.18       47.30     18.41 o
  -3  -4   6      247.33      318.41    105.12 o
  -2  -4   6       13.33       14.74      4.27 o
  -1  -4   6        0.06        0.47      0.19 o
   0  -4   6       11.76       10.71      2.34 o
   1  -4   6       22.86       19.89      0.77 o
   2  -4   6      237.77      229.87      8.21 o
   3  -4   6      291.63      281.66      3.20 o
   4  -4   6       13.81       12.95      0.94 o
   5  -4   6        5.14        5.18      0.77 o
   6  -4   6        0.39        0.55      0.66 o
  -6  -3   6       12.15       18.37      7.41 o
  -5  -3   6        3.95        3.99      1.68 o
  -4  -3   6      113.73      139.94     44.11 o
  -3  -3   6      191.07      223.13     56.98 o
  -2  -3   6       44.96       47.51     10.91 o
  -1  -3   6        0.57        0.67      0.26 o
   0  -3   6       43.25       38.59      3.44 o
   1  -3   6      136.38      117.60      1.65 o
   2  -3   6       25.91       24.37      0.83 o
   3  -3   6      230.26      266.72      2.98 o
   4  -3   6      603.35      635.29      5.07 o
   5  -3   6       67.31       69.16      1.93 o
   6  -3   6      118.49      118.54      2.70 o
  -6  -2   6        0.12        0.65      0.43 o
  -5  -2   6       45.69       52.25     17.11 o
  -4  -2   6       55.85       68.39     17.00 o
  -3  -2   6      113.54      113.41     23.89 o
  -2  -2   6       39.86       35.04      5.98 o
  -1  -2   6      122.35      102.44      9.75 o
   0  -2   6      131.21       87.40      1.27 o
   1  -2   6      357.92      321.50      2.53 o
   2  -2   6       64.73       64.04      1.27 o
   3  -2   6      258.33      247.88      2.76 o
   4  -2   6      512.67      560.34      4.68 o
   5  -2   6       69.24       82.55      2.04 o
   6  -2   6       34.98       36.48      1.60 o
  -6  -1   6       12.19       11.24      3.22 o
  -5  -1   6       18.96       24.51      6.72 o
  -4  -1   6       14.41       11.52      2.62 o
  -3  -1   6       44.24       39.93      7.38 o
  -2  -1   6       85.36       72.81      5.18 o
  -1  -1   6      135.94      106.33     10.28 o
   0  -1   6       29.88       16.21      2.98 o
   1  -1   6      237.58      280.88      5.21 o
   2  -1   6     1291.80     1564.47      6.12 o
   3  -1   6      297.05      355.17      3.20 o
   4  -1   6       99.47      117.22      2.15 o
   5  -1   6       23.10       26.89      1.27 o
   6  -1   6        0.33        0.39      0.61 o
  -6   0   6       19.65       31.41      1.65 o
  -5   0   6        3.78        2.74      0.41 o
  -4   0   6       20.32       19.70      2.48 o
  -3   0   6        2.63        2.65      0.39 o
  -2   0   6      601.54      532.54     33.47 o
  -1   0   6      304.59      209.56     18.51 o
   0   0   6       43.54       37.01      5.04 o
   1   0   6      801.54      955.52     51.09 o
   2   0   6      229.60      254.22     25.35 o
   3   0   6      178.55      192.57     24.41 o
   4   0   6       16.52       19.84      1.90 o
   5   0   6        4.84        5.13      0.63 o
   6   0   6       10.24        9.91      0.67 o
  -6   1   6        5.87        4.46      0.99 o
  -5   1   6       13.85       15.32      1.21 o
  -4   1   6       61.97       58.34      7.85 o
  -3   1   6      248.56      244.41     21.85 o
  -2   1   6       13.75        9.98      0.63 o
  -1   1   6      255.22      230.67     11.93 o
   0   1   6        0.61        2.81      0.58 o
   1   1   6       83.02       92.21     14.33 o
   2   1   6      166.99      190.19     23.67 o
   3   1   6       44.02       48.94      7.52 o
   4   1   6       56.80       54.82      8.05 o
   5   1   6      114.65      119.18     11.71 o
   6   1   6        8.95        8.68      0.77 o
  -5   2   6       64.39       66.52      1.98 o
  -4   2   6       38.37       34.11      1.38 o
  -3   2   6       56.43       67.96      3.25 o
  -2   2   6        1.26        1.15      0.83 o
  -1   2   6        0.58        0.22      0.17 o
   0   2   6       14.70       14.11      0.61 o
   1   2   6       21.21       29.90      4.13 o
   2   2   6       49.21       56.60      8.54 o
   3   2   6       74.90       88.70     13.09 o
   4   2   6      174.25      193.79     23.81 o
   5   2   6       72.53       76.54      8.46 o
   6   2   6        0.11        0.34      0.34 o
  -6   3   6        8.95        9.86      1.16 o
  -5   3   6       70.65       73.18      2.09 o
  -4   3   6       22.04       27.06      1.27 o
  -3   3   6        2.68        5.06      0.72 o
  -2   3   6       76.16       56.28      0.92 o
  -1   3   6       22.64       18.19      0.72 o
   0   3   6        1.09        3.80      0.39 o
   1   3   6      135.46      132.98      1.98 o
   2   3   6       32.26       33.95      4.00 o
   3   3   6       42.09       49.32      6.20 o
   4   3   6      417.85      441.47     43.32 o
   5   3   6        0.85       -0.04      0.26 o
   6   3   6        0.09        0.21      0.32 o
  -5   4   6       13.38       14.05      1.21 o
  -4   4   6       70.95       74.15      6.25 o
  -3   4   6      165.71      147.22      4.52 o
  -2   4   6      213.59      173.59      2.40 o
  -1   4   6      112.58      110.16      1.82 o
   0   4   6       57.35       61.67      1.38 o
   1   4   6        6.61        4.96      0.50 o
   2   4   6      336.92      340.07      3.47 o
   3   4   6       68.57       69.93      1.71 o
   4   4   6       41.03       35.20      2.51 o
   5   4   6        6.05        4.91      0.94 o
  -4   5   6       45.99       45.95      3.91 o
  -3   5   6      182.35      165.55      9.48 o
  -2   5   6       82.26       72.62      1.35 o
  -1   5   6       37.67       41.83      1.21 o
   0   5   6       10.63       11.19      0.72 o
   1   5   6      406.44      407.25      3.80 o
   2   5   6      172.94      169.90      2.59 o
   3   5   6        0.01       -0.33      0.33 o
   4   5   6        1.46        0.99      0.44 o
   5   5   6        8.20        7.99      0.83 o
  -4   6   6       36.75       32.13      1.32 o
  -3   6   6       39.00       37.47      1.32 o
  -2   6   6        1.10        0.71      0.29 o
  -1   6   6       49.61       47.01      1.43 o
   0   6   6       39.99       41.00      1.32 o
   1   6   6        1.57        0.66      0.44 o
   2   6   6        0.66        0.44      0.44 o
   3   6   6       30.57       32.68      1.32 o
   4   6   6       15.96       17.74      1.05 o
  -5   7   6        6.39        6.78      0.94 o
  -4   7   6       11.85        8.98      0.94 o
  -3   7   6        2.53        1.43      0.55 o
  -2   7   6       23.05       22.87      1.16 o
  -1   7   6       79.75       81.23      1.93 o
   0   7   6       39.93       38.02      1.38 o
   1   7   6        0.53        0.66      0.44 o
   2   7   6       15.83       17.63      0.99 o
   3   7   6        6.73        9.20      0.83 o
   4   7   6        5.09        4.79      0.72 o
  -4   8   6        0.43       -0.06      0.55 o
  -3   8   6       10.14       10.58      0.94 o
  -2   8   6       63.20       56.71      1.76 o
  -1   8   6        6.49        9.42      0.88 o
   0   8   6       37.18       34.11      1.38 o
   1   8   6        9.03        7.49      0.77 o
   2   8   6        0.61        0.61      0.44 o
   3   8   6        4.23        5.73      0.77 o
  -3   9   6       34.43       36.48      1.60 o
  -2   9   6        7.93        9.15      0.94 o
  -1   9   6        5.79        4.19      0.72 o
   0   9   6        0.16       -0.22      0.39 o
   1   9   6       12.81       12.62      0.99 o
   2   9   6        0.07        0.06      0.39 o
  -2  10   6        0.40        0.72      0.55 o
  -1  10   6        1.18        2.09      0.66 o
   0  10   6        8.01        6.89      0.88 o
   1  10   6        1.93        1.49      0.61 o
   0 -11   7        1.25        2.37      0.77 o
  -2 -10   7        4.16        5.57      0.83 o
  -1 -10   7        3.68        4.30      0.77 o
   0 -10   7        1.52        1.10      0.61 o
   1 -10   7        8.34        8.71      0.94 o
   2 -10   7        0.10       -0.28      0.61 o
   3 -10   7       45.02       49.44      5.24 o
  -3  -9   7        9.62        9.26      0.94 o
  -2  -9   7        2.67        3.58      0.72 o
  -1  -9   7        0.32        0.72      0.50 o
   0  -9   7       52.74       51.42      1.71 o
   1  -9   7        6.12        5.68      0.83 o
   2  -9   7       14.59       13.78      1.05 o
   3  -9   7        0.02        0.24      0.44 o
   4  -9   7        6.75        7.16      0.99 o
  -4  -8   7        9.67        7.22      0.88 o
  -3  -8   7        6.14        7.94      0.88 o
  -2  -8   7        4.59        3.58      0.66 o
  -1  -8   7       58.18       51.58      1.65 o
   0  -8   7        8.61        8.38      0.77 o
   1  -8   7        8.11        7.60      0.77 o
   2  -8   7        0.00       -0.28      0.50 o
   3  -8   7       19.01       17.91      2.12 o
   4  -8   7       15.35       14.49      1.10 o
  -4  -7   7        4.22        9.29      3.83 o
  -3  -7   7        3.23        5.67      1.93 o
  -2  -7   7       32.02       30.36      1.27 o
  -1  -7   7       68.83       57.59      1.65 o
   0  -7   7        0.68        0.11      0.44 o
   1  -7   7        0.02        0.17      0.44 o
   2  -7   7       17.86       15.27      0.99 o
   3  -7   7       67.71       67.63      3.69 o
   4  -7   7       16.12       15.27      1.10 o
   5  -7   7        4.80        3.80      0.83 o
  -5  -6   7        0.68        1.56      1.05 o
  -4  -6   7        1.90        4.04      1.82 o
  -3  -6   7      159.14      305.14      3.64 o
  -2  -6   7        6.99        6.22      2.78 o
  -1  -6   7        8.23        5.46      0.66 o
   0  -6   7        5.47        5.01      0.61 o
   1  -6   7       32.41       29.87      1.16 o
   2  -6   7       87.23       74.95      1.82 o
   3  -6   7       71.55       74.30      6.20 o
   4  -6   7        0.03        0.55      0.50 o
   5  -6   7        3.75        5.95      0.88 o
  -5  -5   7       22.08       21.74      9.75 o
  -4  -5   7       21.02       32.59     14.27 o
  -3  -5   7       69.53       62.39     23.23 o
  -2  -5   7      112.62      133.64     40.61 o
  -1  -5   7        5.87        4.14      1.32 o
   0  -5   7       10.57        9.94      1.63 o
   1  -5   7      135.65      116.39      1.98 o
   2  -5   7      146.74      134.80      4.00 o
   3  -5   7       86.71       91.89      5.87 o
   4  -5   7      133.68      138.16      2.65 o
   5  -5   7      112.74      117.71      2.65 o
  -5  -4   7        3.14        3.10      1.49 o
  -4  -4   7       36.80       53.40     17.83 o
  -3  -4   7        1.52        3.73      1.85 o
  -2  -4   7        0.73        0.06      0.23 o
  -1  -4   7       11.23       13.17      2.18 o
   0  -4   7      148.69      134.73     18.46 o
   1  -4   7      229.69      186.93      2.37 o
   2  -4   7       28.98       27.14      1.68 o
   3  -4   7      472.75      476.85      4.30 o
   4  -4   7        1.08        1.21      0.55 o
   5  -4   7       27.56       28.71      1.38 o
   6  -4   7        0.01       -0.61      0.61 o
  -6  -3   7        4.06        6.69      2.48 o
  -5  -3   7       81.57      100.65     34.42 o
  -4  -3   7        0.05        0.18      0.50 o
  -3  -3   7       47.55       50.21     11.66 o
  -2  -3   7       44.24       44.40     10.08 o
  -1  -3   7      116.84       98.27     19.65 o
   0  -3   7       84.44       68.38      5.70 o
   1  -3   7       29.41       30.59      0.94 o
   2  -3   7       79.82       84.56      3.47 o
   3  -3   7      118.96      122.12      2.15 o
   4  -3   7       15.40       15.32      0.99 o
   5  -3   7        5.77        8.76      0.88 o
   6  -3   7        6.88        8.10      1.05 o
  -6  -2   7       20.88       38.30      1.87 o
  -5  -2   7       18.02       26.18      1.43 o
  -4  -2   7       18.61       24.58      6.53 o
  -3  -2   7      102.41      104.13     23.67 o
  -2  -2   7      122.34      108.08     21.60 o
  -1  -2   7       31.82       30.00      2.83 o
   0  -2   7        6.23        8.33      1.74 o
   1  -2   7      424.00      377.11      2.92 o
   2  -2   7       49.14       48.55      1.16 o
   3  -2   7        0.38        0.61      0.39 o
   4  -2   7       29.34       29.87      1.21 o
   5  -2   7        4.66        5.95      0.77 o
   6  -2   7       17.40       20.39      1.32 o
  -6  -1   7        6.02        9.86      1.27 o
  -5  -1   7        0.01        0.50      0.85 o
  -4  -1   7       32.04       34.48      8.43 o
  -3  -1   7      184.05      206.11      2.76 o
  -2  -1   7       63.00       72.19      1.54 o
  -1  -1   7       25.44       18.83      2.08 o
   0  -1   7      751.09      705.79    112.78 o
   1  -1   7       10.07       15.19      0.39 o
   2  -1   7       27.60       28.14      1.32 o
   3  -1   7        0.52        2.42      0.44 o
   4  -1   7        0.14        0.06      0.39 o
   5  -1   7       13.74       16.42      1.05 o
   6  -1   7       23.06       20.28      3.33 o
  -6   0   7        2.75        2.87      0.99 o
  -5   0   7        3.30        3.03      0.77 o
  -4   0   7       53.07       56.16      1.71 o
  -3   0   7        1.15        0.36      0.22 o
  -2   0   7      340.08      321.75     25.53 o
  -1   0   7      407.93      341.23     28.40 o
   0   0   7      387.97      344.57     32.07 o
   1   0   7        4.25        5.86      0.66 o
   2   0   7        2.39        2.35      0.27 o
   3   0   7       55.36       60.31      9.40 o
   4   0   7       31.76       35.02      6.17 o
   5   0   7       72.52       69.54      8.27 o
   6   0   7       14.30       17.83      1.65 o
  -6   1   7       32.56       40.89      1.87 o
  -5   1   7        9.13       13.28      1.21 o
  -4   1   7      107.85      125.26      2.42 o
  -3   1   7       95.02      112.15      2.04 o
  -2   1   7      492.86      493.23      6.83 o
  -1   1   7      227.53      182.84     11.49 o
   0   1   7       14.92       14.60      0.66 o
   1   1   7        0.13        2.60      0.69 o
   2   1   7      106.68      125.03     17.22 o
   3   1   7      215.78      267.44     43.95 o
   4   1   7       42.53       52.61      8.54 o
   5   1   7        0.17        0.08      0.99 o
   6   1   7        9.77       11.99      2.23 o
  -6   2   7        1.48        1.93      0.88 o
  -5   2   7      223.34      242.97      3.58 o
  -4   2   7      260.31      259.34      3.36 o
  -3   2   7       34.30       34.73      0.78 o
  -2   2   7       10.88       10.26      0.46 o
  -1   2   7        5.27        5.13      0.44 o
   0   2   7        0.06        0.22      0.22 o
   1   2   7        3.12        3.69      0.44 o
   2   2   7      230.72      268.60     39.26 o
   3   2   7      121.27      143.54     22.15 o
   4   2   7        0.15        0.36      0.29 o
   5   2   7       21.40       22.64      3.20 o
   6   2   7       16.47       15.07      0.78 o
  -6   3   7       13.10       13.78      1.38 o
  -5   3   7      100.82       94.57      2.31 o
  -4   3   7       18.21       15.04      1.10 o
  -3   3   7       28.41       30.71      1.93 o
  -2   3   7        0.16        0.11      0.28 o
  -1   3   7       13.43        9.31      0.61 o
   0   3   7        0.52        0.50      0.22 o
   1   3   7       68.13       64.97      1.49 o
   2   3   7      125.42      125.65      2.15 o
   3   3   7        2.12        2.15      0.50 o
   4   3   7        0.45        0.99      0.44 o
   5   3   7       44.19       36.59      1.49 o
  -5   4   7       37.90       35.05      1.60 o
  -4   4   7       60.65       64.48      1.82 o
  -3   4   7        3.68        4.53      0.69 o
  -2   4   7       50.33       39.56      0.88 o
  -1   4   7       58.16       54.94      1.38 o
   0   4   7       63.46       64.48      1.54 o
   1   4   7      138.05      129.06      2.20 o
   2   4   7      252.76      252.56      3.14 o
   3   4   7        2.23        3.97      0.61 o
   4   4   7       91.09       81.28      2.04 o
   5   4   7       24.22       20.78      1.16 o
  -4   5   7       12.42       11.26      0.67 o
  -3   5   7       10.08       10.02      0.58 o
  -2   5   7       87.75       75.96      1.41 o
  -1   5   7        3.65        4.74      0.55 o
   0   5   7        2.23        1.38      0.44 o
   1   5   7      513.75      512.40      4.52 o
   2   5   7      321.78      327.84      3.75 o
   3   5   7       24.56       26.34      1.21 o
   4   5   7       13.87       13.72      0.94 o
   5   5   7        3.05        3.25      0.66 o
  -4   6   7        6.18        4.68      0.72 o
  -3   6   7        4.19        3.80      0.66 o
  -2   6   7        9.49       12.19      0.72 o
  -1   6   7      295.15      249.37      3.25 o
   0   6   7        7.45        5.90      0.72 o
   1   6   7      177.46      181.25      2.87 o
   2   6   7       24.49       27.00      1.21 o
   3   6   7        0.01       -0.17      0.33 o
   4   6   7        0.13        0.44      0.44 o
  -4   7   7        6.13        7.27      0.88 o
  -3   7   7       18.94       16.75      1.10 o
  -2   7   7       87.32       73.51      1.93 o
  -1   7   7       27.20       23.70      1.16 o
   0   7   7       12.77       15.43      0.99 o
   1   7   7       49.83       52.30      1.65 o
   2   7   7        0.95        1.10      0.44 o
   3   7   7        1.05        0.83      0.44 o
   4   7   7        3.25        2.59      0.61 o
  -4   8   7        0.10       -0.22      0.55 o
  -3   8   7        8.06        9.26      0.94 o
  -2   8   7        0.17        0.00      0.44 o
  -1   8   7        7.04        8.65      0.88 o
   0   8   7       26.46       24.47      1.27 o
   1   8   7       12.35       11.57      0.94 o
   2   8   7        0.00       -0.28      0.39 o
   3   8   7        8.09        8.43      0.88 o
  -3   9   7        0.06        0.22      0.55 o
  -2   9   7        3.53        4.02      0.77 o
  -1   9   7       10.47        9.59      0.94 o
   0   9   7        4.77        4.41      0.77 o
   1   9   7        0.63        1.05      0.55 o
   2   9   7        4.69        3.97      0.72 o
  -1 -10   8       19.67       22.10      1.32 o
   0 -10   8        4.33        6.45      0.94 o
   1 -10   8        2.01        1.60      0.66 o
   2 -10   8        9.26        9.04      1.05 o
  -2  -9   8       26.53       27.22      1.38 o
  -1  -9   8        0.40        0.11      0.55 o
   0  -9   8       31.50       29.04      1.38 o
   1  -9   8        5.78        4.90      0.83 o
   2  -9   8        6.14        6.23      0.88 o
   3  -9   8        3.17        3.28      0.69 o
  -3  -8   8        7.45        4.41      0.77 o
  -2  -8   8       32.25       34.22      1.49 o
  -1  -8   8       51.10       45.91      1.60 o
   0  -8   8       38.79       35.21      1.43 o
   1  -8   8       34.49       31.80      1.38 o
   2  -8   8       21.78       19.95      1.21 o
   3  -8   8        2.87        4.02      0.74 o
   4  -8   8        5.60        6.23      0.94 o
  -4  -7   8        6.91        7.72      4.30 o
  -3  -7   8      157.88      131.54      2.70 o
  -2  -7   8       13.28       10.53      0.88 o
  -1  -7   8       27.94       24.41      1.16 o
   0  -7   8       46.66       40.67      1.43 o
   1  -7   8       62.40       56.82      1.65 o
   2  -7   8       15.03       14.16      0.99 o
   3  -7   8        4.12        5.22      1.02 o
   4  -7   8       29.63       28.82      1.43 o
  -4  -6   8       27.64       43.62     17.61 o
  -3  -6   8        9.29       12.92      5.21 o
  -2  -6   8       30.80       42.04     12.70 o
  -1  -6   8       38.83       34.17      1.27 o
   0  -6   8       57.90       46.79      1.43 o
   1  -6   8       64.45       56.60      1.60 o
   2  -6   8        3.14        4.02      0.72 o
   3  -6   8       55.16       57.24      4.11 o
   4  -6   8       49.12       48.50      1.76 o
   5  -6   8       14.31       14.71      1.21 o
  -5  -5   8        9.92       18.04      8.57 o
  -4  -5   8        1.37        4.89      1.98 o
  -3  -5   8       32.61       45.59     15.84 o
  -2  -5   8       35.45       46.30     13.09 o
  -1  -5   8       32.51       31.99      7.91 o
   0  -5   8       31.16       30.03      5.24 o
   1  -5   8        0.61        0.44      0.44 o
   2  -5   8      191.01      176.18      2.65 o
   3  -5   8      103.79      105.97      2.26 o
   4  -5   8       69.56       66.19      1.93 o
   5  -5   8        9.73        8.98      0.99 o
  -5  -4   8        1.08       -0.38      0.38 o
  -4  -4   8        2.42        3.86      1.79 o
  -3  -4   8       18.54       27.36      8.29 o
  -2  -4   8        8.04        7.48      1.82 o
  -1  -4   8        0.11       -0.04      0.21 o
   0  -4   8       65.59       60.37      7.58 o
   1  -4   8       20.45       16.09      0.88 o
   2  -4   8       51.28       50.76      6.39 o
   3  -4   8      605.89      585.58      4.90 o
   4  -4   8       16.31       17.03      1.05 o
   5  -4   8       30.74       31.03      1.43 o
  -5  -3   8        4.13        4.11      1.02 o
  -4  -3   8        6.41       10.30      3.06 o
  -3  -3   8       13.04       12.36      2.56 o
  -2  -3   8       20.77       19.56      5.07 o
  -1  -3   8       24.77       22.80      3.47 o
   0  -3   8        1.22        1.52      0.21 o
   1  -3   8      715.05      617.38      4.13 o
   2  -3   8       90.83       91.25      3.94 o
   3  -3   8       15.78       17.69      0.99 o
   4  -3   8       19.97       23.37      1.16 o
   5  -3   8       40.31       44.53      1.65 o
  -5  -2   8       34.75       53.40      1.93 o
  -4  -2   8        9.29        8.21      1.38 o
  -3  -2   8        1.47        1.01      0.36 o
  -2  -2   8       42.35       34.51      7.03 o
  -1  -2   8      111.20       97.78      9.65 o
   0  -2   8      666.90      650.12    117.38 o
   1  -2   8        0.60        0.47      0.19 o
   2  -2   8        4.48        5.46      0.55 o
   3  -2   8       18.43       21.22      0.94 o
   4  -2   8       13.97       17.86      0.99 o
   5  -2   8        7.82       10.31      0.94 o
  -6  -1   8       25.88       39.29      1.93 o
  -5  -1   8       30.31       41.06      1.76 o
  -4  -1   8       17.12       15.32      1.05 o
  -3  -1   8       74.80       82.77      1.93 o
  -2  -1   8       17.98       15.93      0.88 o
  -1  -1   8      137.84      124.30     11.33 o
   0  -1   8       19.06       14.81      2.48 o
   1  -1   8       47.10       54.41      0.70 o
   2  -1   8       34.62       37.39      3.31 o
   3  -1   8       57.34       52.54      5.59 o
   4  -1   8       27.30       31.62      4.27 o
   5  -1   8       13.38       12.12      2.04 o
   6  -1   8       57.43       56.60      7.94 o
  -6   0   8       19.91       30.59      1.82 o
  -5   0   8        3.07        3.31      0.83 o
  -4   0   8        0.00       -0.11      0.44 o
  -3   0   8       48.30       50.92      1.54 o
  -2   0   8       35.15       35.27      1.21 o
  -1   0   8        1.34        0.93      0.25 o
   0   0   8       93.04       92.91      1.54 o
   1   0   8      165.55      192.06     17.55 o
   2   0   8      116.96      131.19     16.28 o
   3   0   8       57.69       61.61      8.16 o
   4   0   8        4.89        5.86      1.21 o
   5   0   8       42.75       51.35      7.77 o
  -6   1   8        1.48        2.59      0.99 o
  -5   1   8       30.46       36.48      1.71 o
  -4   1   8        0.96        2.48      0.66 o
  -3   1   8       19.10       21.60      1.10 o
  -2   1   8       13.06       17.90      0.57 o
  -1   1   8       63.19       53.24      2.45 o
   0   1   8       96.53       93.13      1.65 o
   1   1   8      272.04      265.24      2.87 o
   2   1   8       32.67       29.87      1.10 o
   3   1   8      116.37      118.42     20.78 o
   4   1   8      129.41      138.71     22.04 o
   5   1   8       13.59       15.90      3.09 o
  -5   2   8       31.77       37.64      1.71 o
  -4   2   8       98.23      103.00      2.31 o
  -3   2   8       22.41       25.90      1.16 o
  -2   2   8        0.45       -0.14      0.17 o
  -1   2   8       63.80       59.30      1.32 o
   0   2   8      167.43      178.28      2.37 o
   1   2   8      202.41      215.86      2.70 o
   2   2   8       15.16       12.67      0.83 o
   3   2   8      269.89      232.94      3.14 o
   4   2   8        0.05        1.49      0.50 o
   5   2   8        2.99        1.87      0.55 o
  -5   3   8       62.25       67.45      2.09 o
  -4   3   8        8.35       10.64      1.05 o
  -3   3   8        4.11        2.95      0.34 o
  -2   3   8       10.25        8.55      0.48 o
  -1   3   8       32.15       35.05      1.10 o
   0   3   8      114.26      119.25      2.04 o
   1   3   8      286.93      277.14      3.20 o
   2   3   8        4.49        3.69      0.55 o
   3   3   8       28.09       25.07      1.16 o
   4   3   8        9.27        7.49      0.77 o
   5   3   8        1.89        3.09      0.61 o
  -5   4   8        2.91        2.65      0.83 o
  -4   4   8       11.83        9.04      0.99 o
  -3   4   8       25.73       24.60      0.79 o
  -2   4   8        7.93        8.94      0.52 o
  -1   4   8       18.59       13.67      0.83 o
   0   4   8       56.14       51.53      1.49 o
   1   4   8       17.90       19.62      1.05 o
   2   4   8      101.40       95.89      2.09 o
   3   4   8       18.37       16.09      0.99 o
   4   4   8        1.16        2.15      0.55 o
   5   4   8        4.15        5.57      0.77 o
  -4   5   8       56.16       56.98      1.82 o
  -3   5   8       20.62       18.84      0.76 o
  -2   5   8        0.92        0.59      0.29 o
  -1   5   8       44.70       41.83      1.38 o
   0   5   8       93.19       95.34      2.04 o
   1   5   8       26.24       26.01      1.16 o
   2   5   8       10.52        8.38      0.77 o
   3   5   8        0.06        0.33      0.39 o
   4   5   8        0.09        0.06      0.39 o
  -4   6   8       37.91       35.99      1.49 o
  -3   6   8       14.53       11.41      0.94 o
  -2   6   8       49.61       39.47      0.99 o
  -1   6   8        0.73        2.87      0.55 o
   0   6   8       63.24       64.31      1.76 o
   1   6   8        0.04        0.28      0.39 o
   2   6   8        0.31        0.22      0.39 o
   3   6   8        0.09        0.55      0.44 o
   4   6   8        1.18        1.43      0.55 o
  -4   7   8       29.44       31.36      1.49 o
  -3   7   8        1.05        1.27      0.55 o
  -2   7   8        1.43        3.14      0.61 o
  -1   7   8       33.41       30.59      1.38 o
   0   7   8        5.64        5.18      0.72 o
   1   7   8       15.67       16.64      1.05 o
   2   7   8        1.39        0.83      0.44 o
   3   7   8       16.45       17.25      1.16 o
  -3   8   8        2.63        1.82      0.61 o
  -2   8   8        3.61        2.59      0.66 o
  -1   8   8        9.04        6.28      0.83 o
   0   8   8       13.03       14.88      1.10 o
   1   8   8       10.33       10.36      0.94 o
   2   8   8       23.65       22.81      1.27 o
  -2   9   8        0.78       -0.28      0.50 o
  -1   9   8        0.01        0.06      0.50 o
   0   9   8       10.40       12.34      1.05 o
   1   9   8        6.11        6.28      0.83 o
   0 -10   9        1.65        1.43      0.72 o
  -2  -9   9        0.03       -0.33      0.55 o
  -1  -9   9       33.24       33.95      1.54 o
   0  -9   9        9.02       10.31      0.99 o
   1  -9   9        3.59        3.14      0.77 o
   2  -9   9        1.08        0.39      0.66 o
  -3  -8   9       14.68       11.63      1.05 o
  -2  -8   9        8.83        9.59      0.99 o
  -1  -8   9       13.45       14.82      1.10 o
   0  -8   9       25.08       24.74      1.32 o
   1  -8   9        1.55        1.32      0.66 o
   2  -8   9        0.15        0.06      0.61 o
   3  -8   9        7.69        9.05      2.12 o
  -3  -7   9       29.32       22.43      1.27 o
  -2  -7   9       24.71       25.46      1.27 o
  -1  -7   9       26.69       22.54      1.16 o
   0  -7   9        8.99        6.72      0.77 o
   1  -7   9        0.38        0.17      0.50 o
   2  -7   9        8.91        9.15      0.94 o
   3  -7   9       49.88       58.28      6.72 o
   4  -7   9        1.41        1.21      0.66 o
  -4  -6   9        1.16        1.51      1.30 o
  -3  -6   9        8.07       18.22      7.27 o
  -2  -6   9        6.26        7.40      2.01 o
  -1  -6   9        2.86        1.16      0.50 o
   0  -6   9        2.70        2.42      0.55 o
   1  -6   9       58.80       56.32      1.65 o
   2  -6   9      272.88      266.61      3.53 o
   3  -6   9       32.84       37.55      2.67 o
   4  -6   9       22.23       26.29      1.43 o
  -4  -5   9       10.81       15.38      5.40 o
  -3  -5   9        0.28        0.60      0.36 o
  -2  -5   9        7.67       12.36      3.36 o
  -1  -5   9       24.47       27.43      6.78 o
   0  -5   9      108.21      109.13     16.23 o
   1  -5   9      141.01      127.36      2.26 o
   2  -5   9       55.95       58.21      3.33 o
   3  -5   9       21.81       20.45      1.21 o
   4  -5   9       28.78       25.13      1.32 o
   5  -5   9       13.04       14.05      1.16 o
  -5  -4   9       20.80       40.23      1.87 o
  -4  -4   9        7.05       10.82      3.72 o
  -3  -4   9        6.23        9.23      2.20 o
  -2  -4   9       51.88       55.36     15.13 o
  -1  -4   9       44.27       44.54      8.65 o
   0  -4   9      160.21      145.54     16.42 o
   1  -4   9       40.96       34.00      1.21 o
   2  -4   9       20.83       20.38      1.87 o
   3  -4   9        5.32        5.07      0.72 o
   4  -4   9       14.58       13.89      0.99 o
   5  -4   9        0.24        0.50      0.61 o
  -5  -3   9       14.51       29.04      1.65 o
  -4  -3   9        1.77        1.10      0.72 o
  -3  -3   9       19.18       19.55      5.87 o
  -2  -3   9       49.59       47.77     11.82 o
  -1  -3   9       88.24       80.22     12.95 o
   0  -3   9      117.19      110.47      9.71 o
   1  -3   9        0.57        0.12      0.29 o
   2  -3   9        7.29       10.35      0.60 o
   3  -3   9        0.60        0.22      0.44 o
   4  -3   9        2.30        1.27      0.55 o
   5  -3   9        0.04        0.33      0.61 o
  -5  -2   9        3.61        5.13      0.99 o
  -4  -2   9       16.70       23.42      1.32 o
  -3  -2   9        9.18       11.35      0.99 o
  -2  -2   9       74.92       86.02      1.93 o
  -1  -2   9       18.95       14.95      1.49 o
   0  -2   9      112.83      105.58      8.84 o
   1  -2   9      168.17      173.52      5.69 o
   2  -2   9       26.54       26.78      0.74 o
   3  -2   9        0.60       -0.23      0.23 o
   4  -2   9       10.87       11.52      0.88 o
   5  -2   9       13.06       10.91      1.41 o
  -5  -1   9        0.35       -0.06      0.72 o
  -4  -1   9        0.03       -0.39      0.50 o
  -3  -1   9      189.12      214.92      3.14 o
  -2  -1   9       12.63       12.23      0.88 o
  -1  -1   9      213.40      222.93     12.67 o
   0  -1   9      299.62      312.52      2.92 o
   1  -1   9      212.83      232.60      4.27 o
   2  -1   9       13.74       16.81      1.41 o
   3  -1   9        0.02       -0.03      0.39 o
   4  -1   9       11.04       12.30      1.52 o
   5  -1   9       17.41       21.19      3.72 o
  -5   0   9      179.54      203.85      3.58 o
  -4   0   9       10.32       11.13      1.05 o
  -3   0   9        3.33        2.65      0.61 o
  -2   0   9       22.41       19.07      1.05 o
  -1   0   9      133.94      127.18      9.18 o
   0   0   9       97.29      101.56      1.76 o
   1   0   9       44.78       44.14      1.27 o
   2   0   9        1.31        1.27      0.39 o
   3   0   9       22.76       23.26      1.10 o
   4   0   9       19.66       21.80      3.50 o
   5   0   9        0.14        0.27      0.36 o
  -5   1   9        0.36        1.21      0.83 o
  -4   1   9        4.05        7.33      0.88 o
  -3   1   9        1.15        0.50      0.44 o
  -2   1   9       15.42       17.08      0.99 o
  -1   1   9        3.20        3.27      0.34 o
   0   1   9        0.04       -0.11      0.28 o
   1   1   9        5.11        4.74      0.55 o
   2   1   9      145.27      138.98      2.37 o
   3   1   9       13.84       15.87      0.99 o
   4   1   9       17.15       14.00      0.94 o
   5   1   9       17.67       18.13      1.16 o
  -5   2   9        0.00       -0.39      0.66 o
  -4   2   9        2.71        1.76      0.66 o
  -3   2   9       16.03       15.32      0.99 o
  -2   2   9        0.07        0.00      0.21 o
  -1   2   9       23.73       20.53      1.02 o
   0   2   9      307.68      294.06      3.20 o
   1   2   9       13.05       11.74      0.83 o
   2   2   9      125.22      121.79      2.26 o
   3   2   9      207.18      170.17      2.87 o
   4   2   9        3.78        4.13      0.66 o
   5   2   9       26.25       20.50      1.21 o
  -5   3   9       13.86       11.63      1.27 o
  -4   3   9       19.64       19.78      1.27 o
  -3   3   9       11.48       12.90      0.99 o
  -2   3   9       31.66       29.28      0.82 o
  -1   3   9       86.46       81.62      1.76 o
   0   3   9      182.26      171.00      2.59 o
   1   3   9      953.62      964.95      6.28 o
   2   3   9       43.37       40.73      1.43 o
   3   3   9        0.11        0.17      0.39 o
   4   3   9       14.85       12.84      0.94 o
   5   3   9       17.83       20.06      1.21 o
  -5   4   9       42.70       48.55      1.93 o
  -4   4   9        8.57       10.20      1.05 o
  -3   4   9        0.00        0.03      0.30 o
  -2   4   9       35.99       29.08      0.85 o
  -1   4   9       58.60       50.15      1.49 o
   0   4   9      245.06      250.41      3.25 o
   1   4   9        4.95        5.46      0.66 o
   2   4   9       12.68       12.67      0.94 o
   3   4   9       14.17       14.66      0.99 o
   4   4   9        3.42        2.65      0.61 o
  -4   5   9        6.66        5.73      0.88 o
  -3   5   9        4.12        2.12      0.41 o
  -2   5   9       85.78       69.17      1.35 o
  -1   5   9        2.53        2.09      0.50 o
   0   5   9        1.03        1.32      0.44 o
   1   5   9       50.19       54.23      1.65 o
   2   5   9       34.15       32.79      1.38 o
   3   5   9        9.28        6.01      0.77 o
   4   5   9        0.22       -0.39      0.39 o
  -3   6   9       15.57       14.88      0.74 o
  -2   6   9        1.33        1.35      0.35 o
  -1   6   9        1.51        1.32      0.50 o
   0   6   9       28.05       33.45      1.38 o
   1   6   9       63.81       63.43      1.87 o
   2   6   9       35.10       33.73      1.43 o
   3   6   9        2.28        2.37      0.61 o
  -3   7   9       13.38       11.74      1.05 o
  -2   7   9        1.38        1.32      0.55 o
  -1   7   9       10.79       11.57      0.99 o
   0   7   9       23.03       22.32      1.21 o
   1   7   9       35.79       37.86      1.54 o
   2   7   9        0.09        0.28      0.44 o
  -2   8   9        0.45        0.39      0.55 o
  -1   8   9       14.03       14.05      1.10 o
   0   8   9        0.34       -0.06      0.44 o
   1   8   9        5.60        9.20      0.94 o
  -1  -9  10        1.30        1.54      0.72 o
   0  -9  10        0.66        0.83      0.72 o
   1  -9  10        4.40        3.69      0.83 o
  -2  -8  10        1.06        1.43      0.66 o
  -1  -8  10        5.43        6.78      0.88 o
   0  -8  10       13.96       14.93      1.10 o
   1  -8  10       11.93        9.70      0.99 o
   2  -8  10        6.15        4.63      0.88 o
   3  -8  10        0.01       -0.01      0.50 o
  -3  -7  10        0.14        0.77      0.61 o
  -2  -7  10        2.67        2.98      0.72 o
  -1  -7  10       28.66       30.53      1.38 o
   0  -7  10       37.64       34.44      1.43 o
   1  -7  10       52.46       51.31      1.76 o
   2  -7  10       51.20       50.42      1.76 o
   3  -7  10        2.92        2.95      0.69 o
  -3  -6  10        0.75        1.32      0.45 o
  -2  -6  10       10.88       16.79      4.22 o
  -1  -6  10       40.62       35.82      1.38 o
   0  -6  10       14.33       11.63      0.94 o
   1  -6  10       17.56       14.16      1.05 o
   2  -6  10      168.20      172.40     16.28 o
   3  -6  10      116.14      129.63      8.60 o
   4  -6  10        8.58        7.00      0.99 o
  -4  -5  10        0.06       -0.22      0.41 o
  -3  -5  10        5.27        8.77      2.45 o
  -2  -5  10        0.65        0.62      0.34 o
  -1  -5  10        3.35        3.99      0.45 o
   0  -5  10       97.79       94.73     11.43 o
   1  -5  10        0.53        0.06      0.50 o
   2  -5  10      169.69      189.30     20.09 o
   3  -5  10       11.07        8.76      0.94 o
   4  -5  10        3.26        4.57      0.83 o
  -4  -4  10        7.39       13.61      1.27 o
  -3  -4  10        1.85        2.09      0.66 o
  -2  -4  10        4.10        4.66      0.85 o
  -1  -4  10       12.42       11.47      1.21 o
   0  -4  10      101.77      100.86     10.25 o
   1  -4  10       89.43       83.32      1.82 o
   2  -4  10       64.25       75.65      4.11 o
   3  -4  10        0.01       -0.39      0.39 o
   4  -4  10       14.95       18.52      1.16 o
  -4  -3  10       40.88       54.78      1.98 o
  -3  -3  10        6.50        9.97      1.05 o
  -2  -3  10       14.31       17.52      1.10 o
  -1  -3  10       57.73       61.83      1.65 o
   0  -3  10      120.99      112.85      5.43 o
   1  -3  10       51.61       59.74      1.49 o
   2  -3  10       24.62       23.63      0.76 o
   3  -3  10        0.07        0.33      0.44 o
   4  -3  10       27.39       29.65      1.32 o
   5  -3  10       29.38       32.84      1.54 o
  -5  -2  10       17.53       28.93      1.71 o
  -4  -2  10       17.53       21.22      1.38 o
  -3  -2  10        6.83        9.37      0.99 o
  -2  -2  10       51.28       51.14      1.60 o
  -1  -2  10       82.48       83.27      1.87 o
   0  -2  10       28.24       30.61      2.51 o
   1  -2  10        0.29        0.88      0.39 o
   2  -2  10        0.01       -0.25      0.25 o
   3  -2  10        9.09        8.55      1.30 o
   4  -2  10        1.48        2.79      0.43 o
   5  -2  10       19.18       22.19      3.72 o
  -5  -1  10        0.32        1.60      0.88 o
  -4  -1  10        0.87        0.72      0.66 o
  -3  -1  10        0.01       -0.06      0.50 o
  -2  -1  10       50.11       52.96      1.65 o
  -1  -1  10        9.78        9.81      0.88 o
   0  -1  10       14.55       16.86      0.88 o
   1  -1  10      112.29      115.07      2.09 o
   2  -1  10        0.11        0.44      0.39 o
   3  -1  10       47.22       39.68      1.43 o
   4  -1  10        2.64        3.09      0.61 o
   5  -1  10        0.77        0.22      0.50 o
  -5   0  10       27.85       31.74      1.76 o
  -4   0  10        0.59       -0.50      0.50 o
  -3   0  10       14.06       17.41      1.10 o
  -2   0  10       26.33       29.59      1.27 o
  -1   0  10        0.33       -0.03      0.22 o
   0   0  10      163.29      170.78      2.42 o
   1   0  10      124.16      135.18      2.31 o
   2   0  10      257.88      240.44      3.20 o
   3   0  10       31.18       25.85      1.21 o
   4   0  10        3.62        5.79      0.72 o
   5   0  10       13.29       11.57      0.99 o
  -5   1  10       23.82       25.18      1.60 o
  -4   1  10       15.26       15.15      1.21 o
  -3   1  10       12.06       16.70      1.10 o
  -2   1  10        1.38        1.16      0.50 o
  -1   1  10       26.70       29.78      1.18 o
   0   1  10      472.87      487.27      4.19 o
   1   1  10       19.81       19.29      0.99 o
   2   1  10        5.00        5.29      0.66 o
   3   1  10        0.82        1.98      0.50 o
   4   1  10       16.91       17.97      1.10 o
  -5   2  10       25.91       25.29      1.54 o
  -4   2  10        7.04        9.26      1.05 o
  -3   2  10        0.23       -0.06      0.50 o
  -2   2  10       14.15       15.15      0.99 o
  -1   2  10       27.15       26.84      0.96 o
   0   2  10        0.30        0.50      0.44 o
   1   2  10       25.43       26.84      1.21 o
   2   2  10        6.35        7.33      0.77 o
   3   2  10       41.67       39.84      1.49 o
   4   2  10        5.75        4.63      0.72 o
  -4   3  10        1.37       -0.06      0.61 o
  -3   3  10        9.62       10.25      0.99 o
  -2   3  10        3.93        3.27      0.42 o
  -1   3  10        0.09        0.28      0.31 o
   0   3  10       56.03       53.40      1.60 o
   1   3  10        5.23        5.79      0.72 o
   2   3  10       50.75       51.75      1.65 o
   3   3  10       18.17       15.60      1.05 o
   4   3  10        0.03        0.00      0.39 o
  -4   4  10       14.54       16.42      1.27 o
  -3   4  10       51.83       46.51      1.71 o
  -2   4  10       33.38       28.92      0.89 o
  -1   4  10        7.07        7.00      0.77 o
   0   4  10       42.63       46.13      1.54 o
   1   4  10       18.00       16.92      1.05 o
   2   4  10       27.90       21.77      1.16 o
   3   4  10       13.50       12.01      0.99 o
   4   4  10        7.23        5.62      0.77 o
  -4   5  10       36.58       38.80      1.71 o
  -3   5  10        0.22        0.37      0.33 o
  -2   5  10        5.42        3.74      0.61 o
  -1   5  10       28.04       30.03      1.32 o
   0   5  10       35.80       35.38      1.38 o
   1   5  10       11.14        9.09      0.88 o
   2   5  10       14.82       14.82      1.05 o
   3   5  10        2.19        3.36      0.66 o
  -3   6  10        1.10        0.14      0.37 o
  -2   6  10        0.26        0.24      0.33 o
  -1   6  10       31.01       32.51      1.43 o
   0   6  10        0.52        0.00      0.44 o
   1   6  10        1.03        0.83      0.50 o
   2   6  10       18.00       15.21      1.10 o
  -2   7  10        3.00        1.32      0.61 o
  -1   7  10        3.41        2.65      0.66 o
   0   7  10        2.47        4.13      0.72 o
   1   7  10       15.48       15.04      1.10 o
  -1  -8  11        9.49       10.03      1.05 o
   0  -8  11        4.01        1.98      0.77 o
   1  -8  11        6.30        5.68      0.94 o
  -2  -7  11        6.72        7.49      0.88 o
  -1  -7  11        3.45        2.42      0.66 o
   0  -7  11        1.32        1.10      0.66 o
   1  -7  11       13.10       14.66      1.16 o
   2  -7  11       32.14       36.20      4.79 o
   3  -7  11        0.68        0.26      1.18 o
  -3  -6  11        7.81       15.43      1.32 o
  -2  -6  11        0.00       -0.11      0.50 o
  -1  -6  11        0.69        1.21      0.55 o
   0  -6  11       19.73       18.85      1.16 o
   1  -6  11       97.13       88.06      2.15 o
   2  -6  11        5.15        5.67      0.80 o
   3  -6  11        0.01        0.11      0.61 o
  -3  -5  11        0.88        1.05      0.72 o
  -2  -5  11        0.33        2.98      0.72 o
  -1  -5  11       96.92      101.05     22.65 o
   0  -5  11        2.63        2.04      0.66 o
   1  -5  11        9.69       10.53      0.94 o
   2  -5  11        0.12       -0.25      0.40 o
   3  -5  11        4.42        6.83      0.88 o
   4  -5  11        5.95        5.40      0.88 o
  -4  -4  11        2.91        3.09      0.99 o
  -3  -4  11        1.22        0.22      0.61 o
  -2  -4  11       24.66       30.64      1.43 o
  -1  -4  11        0.77        1.98      0.61 o
   0  -4  11       33.58       37.42      1.38 o
   1  -4  11        0.11        0.22      0.31 o
   2  -4  11        7.65       10.36      0.98 o
   3  -4  11        1.47        1.10      0.55 o
   4  -4  11        9.16        7.05      0.94 o
  -4  -3  11        9.21        8.76      1.16 o
  -3  -3  11       40.81       52.35      1.87 o
  -2  -3  11        8.76       10.86      0.99 o
  -1  -3  11        1.61        2.31      0.61 o
   0  -3  11        0.69        0.66      0.44 o
   1  -3  11       47.60       58.97      1.60 o
   2  -3  11       14.99       16.70      0.99 o
   3  -3  11        7.43        6.01      0.77 o
   4  -3  11        0.05       -0.08      0.34 o
  -4  -2  11       40.52       48.11      1.93 o
  -3  -2  11        5.63        3.42      0.77 o
  -2  -2  11        0.01       -0.22      0.50 o
  -1  -2  11       20.47       20.22      1.16 o
   0  -2  11       50.90       52.08      1.60 o
   1  -2  11       52.50       55.05      1.54 o
   2  -2  11        8.65        7.38      0.77 o
   3  -2  11        0.90        0.55      0.50 o
   4  -2  11        9.75        8.71      0.94 o
  -4  -1  11       16.99       19.40      1.38 o
  -3  -1  11        3.03        3.36      0.77 o
  -2  -1  11       16.32       14.93      1.10 o
  -1  -1  11       63.22       67.18      1.87 o
   0  -1  11       39.97       41.94      1.32 o
   1  -1  11       34.59       34.99      1.27 o
   2  -1  11       10.91        9.42      0.83 o
   3  -1  11        0.31        0.00      0.39 o
   4  -1  11       22.73       18.57      1.16 o
  -4   0  11        8.75        9.53      1.10 o
  -3   0  11        1.98        0.88      0.61 o
  -2   0  11       33.56       35.21      1.49 o
  -1   0  11       98.11       91.92      2.15 o
   0   0  11       31.76       36.98      1.32 o
   1   0  11        1.60        2.53      0.55 o
   2   0  11       22.14       18.79      1.05 o
   3   0  11       57.75       46.29      1.65 o
   4   0  11       12.65       10.14      0.94 o
  -4   1  11        0.00       -0.55      0.55 o
  -3   1  11       13.83       13.89      1.10 o
  -2   1  11       28.85       30.97      1.38 o
  -1   1  11      115.97      114.57      6.67 o
   0   1  11      262.36      272.07      3.31 o
   1   1  11      102.35      105.75      2.20 o
   2   1  11       99.29       92.36      2.15 o
   3   1  11       23.92       19.56      1.16 o
   4   1  11        0.37        0.50      0.44 o
  -4   2  11        7.45        6.56      0.99 o
  -3   2  11        2.25        1.10      0.61 o
  -2   2  11       21.71       22.81      1.27 o
  -1   2  11       61.07       58.22      2.37 o
   0   2  11      234.58      247.38      3.31 o
   1   2  11       65.86       70.37      1.87 o
   2   2  11       30.41       29.59      1.32 o
   3   2  11        0.65        0.83      0.44 o
   4   2  11       19.36       19.45      1.21 o
  -4   3  11        2.86        4.35      0.88 o
  -3   3  11       34.69       30.59      1.49 o
  -2   3  11       22.25       21.00      1.21 o
  -1   3  11       11.72        9.77      0.77 o
   0   3  11       30.97       32.18      1.32 o
   1   3  11       13.86       13.01      0.94 o
   2   3  11        0.29       -0.06      0.39 o
   3   3  11       12.03       12.18      0.99 o
  -3   4  11        9.73        9.86      1.05 o
  -2   4  11        6.25        5.74      0.54 o
  -1   4  11        2.75        2.42      0.42 o
   0   4  11        3.59        3.69      0.61 o
   1   4  11        0.18        0.39      0.44 o
   2   4  11       18.20       18.19      1.16 o
   3   4  11       22.45       18.79      1.21 o
  -3   5  11       14.37       13.61      1.16 o
  -2   5  11        8.15        6.82      0.60 o
  -1   5  11        0.33        1.00      0.37 o
   0   5  11        1.56        1.65      0.55 o
   1   5  11       47.94       46.68      1.71 o
   2   5  11       14.38       13.83      1.05 o
  -2   6  11        4.11        4.31      0.54 o
  -1   6  11        6.60        6.69      0.60 o
   0   6  11       12.83       13.12      1.05 o
   1   6  11       16.19       16.20      1.16 o
  -1  -7  12        1.10        0.55      0.61 o
   0  -7  12        4.54        4.35      0.83 o
   1  -7  12       41.44       41.44      1.76 o
   1  -6  12        1.13        0.22      0.66 o
   2  -6  12       39.90       55.35      5.29 o
  -2  -5  12        3.53        4.68      0.83 o
  -1  -5  12        2.17        2.37      0.66 o
   2  -5  12       22.71       26.19      0.92 o
   3  -5  12        5.51        5.51      0.88 o
  -3  -4  12        4.38        5.68      0.94 o
  -2  -4  12        0.19        0.17      0.61 o
  -1  -4  12        7.07        7.83      0.94 o
   0  -4  12       13.57       16.75      1.10 o
   1  -4  12        9.32        8.93      0.94 o
   2  -4  12        4.30        4.13      0.72 o
   3  -4  12        9.28        9.37      0.94 o
  -3  -3  12        2.23        1.76      0.83 o
  -2  -3  12        6.37        5.57      0.88 o
  -1  -3  12       21.62       25.18      1.32 o
   0  -3  12       17.96       17.52      1.16 o
   1  -3  12        4.69        5.18      0.66 o
   2  -3  12        0.09        0.11      0.44 o
   3  -3  12       12.09       13.67      1.05 o
  -3  -2  12        2.17        1.32      0.77 o
  -2  -2  12       14.92       17.19      1.27 o
  -1  -2  12       48.71       53.95      1.76 o
   0  -2  12        0.07       -0.44      0.44 o
   1  -2  12        1.20        0.83      0.44 o
   2  -2  12       94.82       93.90      2.20 o
   3  -2  12        0.17        0.11      0.50 o
  -3  -1  12       15.16       17.69      1.32 o
  -2  -1  12       28.81       35.88      1.60 o
  -1  -1  12       38.69       38.58      1.60 o
   0  -1  12       56.09       61.56      1.87 o
   1  -1  12       41.58       42.10      1.49 o
   2  -1  12        1.44        1.65      0.55 o
   3  -1  12        0.45        0.39      0.44 o
  -3   0  12       19.95       26.23      1.43 o
  -2   0  12        3.67        4.19      0.83 o
  -1   0  12       27.86       32.79      1.54 o
   0   0  12        8.68        9.92      0.88 o
   1   0  12       21.46       22.32      1.16 o
   2   0  12        1.95        1.65      0.55 o
   3   0  12        7.39        8.32      0.83 o
  -3   1  12        0.26       -0.28      0.55 o
  -2   1  12        4.09        4.19      0.77 o
  -1   1  12       81.81       80.51      2.20 o
   0   1  12        0.33        0.50      0.44 o
   1   1  12        5.74        5.01      0.72 o
   2   1  12        2.88        4.02      0.66 o
   3   1  12       19.99       21.05      1.21 o
  -3   2  12       43.40       46.57      1.82 o
  -2   2  12        8.18       10.47      1.05 o
  -1   2  12        1.59        1.19      0.38 o
   0   2  12        0.74        0.55      0.44 o
   1   2  12        0.16       -0.28      0.39 o
   2   2  12        3.46        4.02      0.72 o
   3   2  12        5.76        5.84      0.83 o
  -3   3  12        0.08       -0.22      0.55 o
  -2   3  12       23.69       22.48      1.32 o
  -1   3  12        1.01        0.49      0.41 o
   0   3  12        0.02       -0.17      0.39 o
   1   3  12        1.81        2.26      0.61 o
   2   3  12       14.17       12.79      1.05 o
  -2   4  12        3.18        2.15      0.72 o
  -1   4  12        7.31        7.23      0.62 o
   0   4  12        1.24        1.38      0.55 o
   1   4  12       30.76       26.84      1.38 o
   2   4  12        3.62        1.82      0.61 o
  -1   5  12        8.21        7.89      0.64 o
   0   5  12       10.05        8.76      0.94 o
   1   5  12        0.75        0.50      0.50 o
  -2  -4  13        5.90        6.78      0.99 o
  -1  -4  13        3.24        5.79      0.88 o
   0  -4  13        0.83        0.33      0.55 o
   2  -4  13       10.64       12.73      1.05 o
  -2  -3  13        4.84        7.11      0.99 o
  -1  -3  13        0.16        0.44      0.66 o
   0  -3  13        0.29        0.39      0.55 o
   1  -3  13       16.42       18.30      1.21 o
   2  -3  13        0.24        0.17      0.50 o
  -2  -2  13        0.37        0.00      0.66 o
  -1  -2  13       35.85       41.11      1.71 o
   0  -2  13        7.37        8.54      0.99 o
   1  -2  13       29.63       35.10      1.43 o
   2  -2  13        7.28        5.29      0.77 o
  -3  -1  13        0.11       -0.66      0.66 o
  -2  -1  13       72.91       82.11      2.37 o
  -1  -1  13       34.22       33.29      1.60 o
   0  -1  13       63.88       58.30      1.93 o
   1  -1  13        2.03        1.43      0.55 o
   2  -1  13       17.34       18.90      1.16 o
   3  -1  13       20.53       18.24      1.21 o
  -3   0  13        0.58        0.39      0.72 o
  -2   0  13        0.04        0.39      0.66 o
  -1   0  13      218.58      222.75      3.64 o
   0   0  13        1.09        1.82      0.72 o
   1   0  13       11.01       12.01      0.94 o
   2   0  13       23.89       24.41      1.32 o
  -2   1  13       19.11       20.33      1.32 o
  -1   1  13        2.62        2.48      0.77 o
   0   1  13        2.00        2.76      0.61 o
   1   1  13        6.97        8.05      0.88 o
   2   1  13        8.56        7.88      0.88 o
  -2   2  13        0.16       -0.55      0.55 o
  -1   2  13        0.60        0.28      0.61 o
   0   2  13        4.19        3.97      0.66 o
   1   2  13        9.44        8.27      0.88 o
   2   2  13        0.42        0.94      0.55 o
  -2   3  13       11.56       10.08      1.10 o
  -1   3  13        5.94        4.97      0.58 o
   0   3  13       16.25       15.49      1.10 o
   1   3  13        0.13        0.50      0.50 o
   0   4  13        0.00        0.33      0.50 o
   0  -3  14        2.64        2.48      0.77 o
   1  -3  14       10.67       16.81      1.27 o
  -1  -2  14        0.29        0.55      0.66 o
   0  -2  14        0.00       -0.39      0.61 o
  -1  -1  14       20.11       24.52      1.54 o
   0  -1  14        0.60        0.61      0.66 o
   1  -1  14        0.42        0.28      0.50 o
  -1   0  14        0.84        0.99      0.72 o
   0   0  14        2.90        1.16      0.77 o
   1   0  14        0.29        1.27      0.55 o
  -1   1  14       10.04       10.42      1.16 o
   0   1  14        7.33        5.40      0.94 o
 
